# Supplementary material for: Compatibility between Physical Stimulus Size and Left-right Responses: Small is Left and Large is Right
Source: J Cogn. 2018 Feb 27;1(1):17. doi: 10.5334/joc.19 (PMC6634365; doi:10.5334/joc.19)
Supplement: Supplementary file 1. — Raw data from Experiment 1 (Wuehr_Seegelke_Raw_Data_Experiment1.csv). [file joc-1-1-19-s1.csv]

Experiment	Participant	Block	Triallist	Trial	Mapping	Stimulus	Accuracy	Correct_Key	Actual_Key	RT
Sizeloc1a	1	1	Blocklist1	1	compatible	small	0	left	right	919
Sizeloc1a	1	1	Blocklist1	2	compatible	small	1	left	left	629
Sizeloc1a	1	1	Blocklist1	3	compatible	large	1	right	right	550
Sizeloc1a	1	1	Blocklist1	4	compatible	large	1	right	right	403
Sizeloc1a	1	1	Blocklist1	5	compatible	large	1	right	right	366
Sizeloc1a	1	1	Blocklist1	6	compatible	large	1	right	right	323
Sizeloc1a	1	1	Blocklist1	7	compatible	small	1	left	left	449
Sizeloc1a	1	1	Blocklist1	8	compatible	small	1	left	left	577
Sizeloc1a	1	1	Blocklist1	9	compatible	large	1	right	right	420
Sizeloc1a	1	1	Blocklist1	10	compatible	small	1	left	left	486
Sizeloc1a	1	2	Blocklist1	1	compatible	small	1	left	left	376
Sizeloc1a	1	2	Blocklist1	2	compatible	small	1	left	left	340
Sizeloc1a	1	2	Blocklist1	3	compatible	small	1	left	left	418
Sizeloc1a	1	2	Blocklist1	4	compatible	small	1	left	left	421
Sizeloc1a	1	2	Blocklist1	5	compatible	small	1	left	left	303
Sizeloc1a	1	2	Blocklist1	6	compatible	large	1	right	right	388
Sizeloc1a	1	2	Blocklist1	7	compatible	large	1	right	right	391
Sizeloc1a	1	2	Blocklist1	8	compatible	small	1	left	left	387
Sizeloc1a	1	2	Blocklist1	9	compatible	large	1	right	right	375
Sizeloc1a	1	2	Blocklist1	10	compatible	small	1	left	left	419
Sizeloc1a	1	2	Blocklist1	11	compatible	small	1	left	left	414
Sizeloc1a	1	2	Blocklist1	12	compatible	small	1	left	left	376
Sizeloc1a	1	2	Blocklist1	13	compatible	small	1	left	left	381
Sizeloc1a	1	2	Blocklist1	14	compatible	large	1	right	right	424
Sizeloc1a	1	2	Blocklist1	15	compatible	large	1	right	right	346
Sizeloc1a	1	2	Blocklist1	16	compatible	large	1	right	right	303
Sizeloc1a	1	2	Blocklist1	17	compatible	small	1	left	left	342
Sizeloc1a	1	2	Blocklist1	18	compatible	large	1	right	right	419
Sizeloc1a	1	2	Blocklist1	19	compatible	small	1	left	left	412
Sizeloc1a	1	2	Blocklist1	20	compatible	large	1	right	right	438
Sizeloc1a	1	2	Blocklist1	21	compatible	small	1	left	left	390
Sizeloc1a	1	2	Blocklist1	22	compatible	large	1	right	right	425
Sizeloc1a	1	2	Blocklist1	23	compatible	small	1	left	left	418
Sizeloc1a	1	2	Blocklist1	24	compatible	small	1	left	left	355
Sizeloc1a	1	2	Blocklist1	25	compatible	large	1	right	right	423
Sizeloc1a	1	2	Blocklist1	26	compatible	small	1	left	left	333
Sizeloc1a	1	2	Blocklist1	27	compatible	large	1	right	right	407
Sizeloc1a	1	2	Blocklist1	28	compatible	large	1	right	right	439
Sizeloc1a	1	2	Blocklist1	29	compatible	small	1	left	left	416
Sizeloc1a	1	2	Blocklist1	30	compatible	small	1	left	left	329
Sizeloc1a	1	2	Blocklist1	31	compatible	small	1	left	left	302
Sizeloc1a	1	2	Blocklist1	32	compatible	small	1	left	left	276
Sizeloc1a	1	2	Blocklist1	33	compatible	large	1	right	right	371
Sizeloc1a	1	2	Blocklist1	34	compatible	small	1	left	left	406
Sizeloc1a	1	2	Blocklist1	35	compatible	small	1	left	left	367
Sizeloc1a	1	2	Blocklist1	36	compatible	large	1	right	right	368
Sizeloc1a	1	2	Blocklist1	37	compatible	large	1	right	right	427
Sizeloc1a	1	2	Blocklist1	38	compatible	small	1	left	left	442
Sizeloc1a	1	2	Blocklist1	39	compatible	large	1	right	right	347
Sizeloc1a	1	2	Blocklist1	40	compatible	small	1	left	left	320
Sizeloc1a	1	2	Blocklist1	41	compatible	large	1	right	right	437
Sizeloc1a	1	2	Blocklist1	42	compatible	large	1	right	right	367
Sizeloc1a	1	2	Blocklist1	43	compatible	large	1	right	right	395
Sizeloc1a	1	2	Blocklist1	44	compatible	large	1	right	right	333
Sizeloc1a	1	2	Blocklist1	45	compatible	large	1	right	right	338
Sizeloc1a	1	2	Blocklist1	46	compatible	large	1	right	right	392
Sizeloc1a	1	2	Blocklist1	47	compatible	large	1	right	right	571
Sizeloc1a	1	2	Blocklist1	48	compatible	large	1	right	right	399
Sizeloc1a	1	2	Blocklist1	49	compatible	large	1	right	right	352
Sizeloc1a	1	2	Blocklist1	50	compatible	small	1	left	left	431
Sizeloc1a	1	2	Blocklist1	51	compatible	small	1	left	left	401
Sizeloc1a	1	2	Blocklist1	52	compatible	large	1	right	right	403
Sizeloc1a	1	2	Blocklist1	53	compatible	large	1	right	right	341
Sizeloc1a	1	2	Blocklist1	54	compatible	large	1	right	right	379
Sizeloc1a	1	2	Blocklist1	55	compatible	large	1	right	right	305
Sizeloc1a	1	2	Blocklist1	56	compatible	small	1	left	left	503
Sizeloc1a	1	2	Blocklist1	57	compatible	small	1	left	left	406
Sizeloc1a	1	2	Blocklist1	58	compatible	small	1	left	left	334
Sizeloc1a	1	2	Blocklist1	59	compatible	large	1	right	right	362
Sizeloc1a	1	2	Blocklist1	60	compatible	small	1	left	left	470
Sizeloc1a	1	3	Blocklist1	1	incompatible	large	1	left	left	347
Sizeloc1a	1	3	Blocklist1	2	incompatible	large	1	left	left	416
Sizeloc1a	1	3	Blocklist1	3	incompatible	small	1	right	right	410
Sizeloc1a	1	3	Blocklist1	4	incompatible	small	1	right	right	284
Sizeloc1a	1	3	Blocklist1	5	incompatible	small	1	right	right	372
Sizeloc1a	1	3	Blocklist1	6	incompatible	small	1	right	right	311
Sizeloc1a	1	3	Blocklist1	7	incompatible	large	1	left	left	349
Sizeloc1a	1	3	Blocklist1	8	incompatible	large	1	left	left	344
Sizeloc1a	1	3	Blocklist1	9	incompatible	large	1	left	left	422
Sizeloc1a	1	3	Blocklist1	10	incompatible	small	1	right	right	520
Sizeloc1a	1	3	Blocklist1	11	incompatible	large	1	left	left	389
Sizeloc1a	1	3	Blocklist1	12	incompatible	small	1	right	right	361
Sizeloc1a	1	3	Blocklist1	13	incompatible	small	1	right	right	364
Sizeloc1a	1	3	Blocklist1	14	incompatible	large	1	left	left	312
Sizeloc1a	1	3	Blocklist1	15	incompatible	small	1	right	right	327
Sizeloc1a	1	3	Blocklist1	16	incompatible	large	1	left	left	284
Sizeloc1a	1	3	Blocklist1	17	incompatible	small	1	right	right	386
Sizeloc1a	1	3	Blocklist1	18	incompatible	large	1	left	left	350
Sizeloc1a	1	3	Blocklist1	19	incompatible	large	1	left	left	342
Sizeloc1a	1	3	Blocklist1	20	incompatible	small	1	right	right	395
Sizeloc1a	1	4	Blocklist1	1	incompatible	small	1	right	right	385
Sizeloc1a	1	4	Blocklist1	2	incompatible	small	1	right	right	428
Sizeloc1a	1	4	Blocklist1	3	incompatible	small	1	right	right	446
Sizeloc1a	1	4	Blocklist1	4	incompatible	small	1	right	right	359
Sizeloc1a	1	4	Blocklist1	5	incompatible	large	1	left	left	435
Sizeloc1a	1	4	Blocklist1	6	incompatible	large	1	left	left	436
Sizeloc1a	1	4	Blocklist1	7	incompatible	small	1	right	right	413
Sizeloc1a	1	4	Blocklist1	8	incompatible	large	1	left	left	263
Sizeloc1a	1	4	Blocklist1	9	incompatible	large	1	left	left	384
Sizeloc1a	1	4	Blocklist1	10	incompatible	large	1	left	left	331
Sizeloc1a	1	4	Blocklist1	11	incompatible	large	1	left	left	289
Sizeloc1a	1	4	Blocklist1	12	incompatible	small	1	right	right	465
Sizeloc1a	1	4	Blocklist1	13	incompatible	small	1	right	right	432
Sizeloc1a	1	4	Blocklist1	14	incompatible	large	1	left	left	442
Sizeloc1a	1	4	Blocklist1	15	incompatible	large	1	left	left	395
Sizeloc1a	1	4	Blocklist1	16	incompatible	large	1	left	left	454
Sizeloc1a	1	4	Blocklist1	17	incompatible	large	1	left	left	374
Sizeloc1a	1	4	Blocklist1	18	incompatible	large	1	left	left	546
Sizeloc1a	1	4	Blocklist1	19	incompatible	small	1	right	right	486
Sizeloc1a	1	4	Blocklist1	20	incompatible	large	1	left	left	429
Sizeloc1a	1	4	Blocklist1	21	incompatible	small	1	right	right	415
Sizeloc1a	1	4	Blocklist1	22	incompatible	small	1	right	right	393
Sizeloc1a	1	4	Blocklist1	23	incompatible	small	1	right	right	387
Sizeloc1a	1	4	Blocklist1	24	incompatible	large	1	left	left	726
Sizeloc1a	1	4	Blocklist1	25	incompatible	small	1	right	right	546
Sizeloc1a	1	4	Blocklist1	26	incompatible	small	1	right	right	398
Sizeloc1a	1	4	Blocklist1	27	incompatible	large	1	left	left	456
Sizeloc1a	1	4	Blocklist1	28	incompatible	large	0	left	right	305
Sizeloc1a	1	4	Blocklist1	29	incompatible	small	1	right	right	927
Sizeloc1a	1	4	Blocklist1	30	incompatible	large	1	left	left	461
Sizeloc1a	1	4	Blocklist1	31	incompatible	large	1	left	left	349
Sizeloc1a	1	4	Blocklist1	32	incompatible	small	1	right	right	523
Sizeloc1a	1	4	Blocklist1	33	incompatible	small	1	right	right	512
Sizeloc1a	1	4	Blocklist1	34	incompatible	large	1	left	left	606
Sizeloc1a	1	4	Blocklist1	35	incompatible	small	1	right	right	512
Sizeloc1a	1	4	Blocklist1	36	incompatible	large	1	left	left	319
Sizeloc1a	1	4	Blocklist1	37	incompatible	large	1	left	left	406
Sizeloc1a	1	4	Blocklist1	38	incompatible	large	1	left	left	400
Sizeloc1a	1	4	Blocklist1	39	incompatible	small	1	right	right	395
Sizeloc1a	1	4	Blocklist1	40	incompatible	small	1	right	right	446
Sizeloc1a	1	4	Blocklist1	41	incompatible	small	1	right	right	391
Sizeloc1a	1	4	Blocklist1	42	incompatible	small	1	right	right	427
Sizeloc1a	1	4	Blocklist1	43	incompatible	large	1	left	left	341
Sizeloc1a	1	4	Blocklist1	44	incompatible	large	1	left	left	362
Sizeloc1a	1	4	Blocklist1	45	incompatible	small	1	right	right	999
Sizeloc1a	1	4	Blocklist1	46	incompatible	small	1	right	right	579
Sizeloc1a	1	4	Blocklist1	47	incompatible	small	1	right	right	335
Sizeloc1a	1	4	Blocklist1	48	incompatible	small	1	right	right	389
Sizeloc1a	1	4	Blocklist1	49	incompatible	small	1	right	right	329
Sizeloc1a	1	4	Blocklist1	50	incompatible	small	1	right	right	311
Sizeloc1a	1	4	Blocklist1	51	incompatible	large	1	left	left	470
Sizeloc1a	1	4	Blocklist1	52	incompatible	large	1	left	left	406
Sizeloc1a	1	4	Blocklist1	53	incompatible	small	1	right	right	393
Sizeloc1a	1	4	Blocklist1	54	incompatible	large	1	left	left	365
Sizeloc1a	1	4	Blocklist1	55	incompatible	small	1	right	right	482
Sizeloc1a	1	4	Blocklist1	56	incompatible	large	1	left	left	450
Sizeloc1a	1	4	Blocklist1	57	incompatible	large	1	left	left	532
Sizeloc1a	1	4	Blocklist1	58	incompatible	large	1	left	left	434
Sizeloc1a	1	4	Blocklist1	59	incompatible	large	1	left	left	372
Sizeloc1a	1	4	Blocklist1	60	incompatible	small	1	right	right	401
Sizeloc1b	2	1	Blocklist1	1	incompatible	large	1	left	left	438
Sizeloc1b	2	1	Blocklist1	2	incompatible	small	1	right	right	328
Sizeloc1b	2	1	Blocklist1	3	incompatible	small	1	right	right	334
Sizeloc1b	2	1	Blocklist1	4	incompatible	large	1	left	left	251
Sizeloc1b	2	1	Blocklist1	5	incompatible	small	1	right	right	299
Sizeloc1b	2	1	Blocklist1	6	incompatible	small	1	right	right	298
Sizeloc1b	2	1	Blocklist1	7	incompatible	large	1	left	left	305
Sizeloc1b	2	1	Blocklist1	8	incompatible	large	1	left	left	264
Sizeloc1b	2	1	Blocklist1	9	incompatible	small	1	right	right	321
Sizeloc1b	2	1	Blocklist1	10	incompatible	large	1	left	left	327
Sizeloc1b	2	2	Blocklist1	1	incompatible	large	1	left	left	304
Sizeloc1b	2	2	Blocklist1	2	incompatible	small	1	right	right	263
Sizeloc1b	2	2	Blocklist1	3	incompatible	large	1	left	left	296
Sizeloc1b	2	2	Blocklist1	4	incompatible	large	1	left	left	279
Sizeloc1b	2	2	Blocklist1	5	incompatible	small	1	right	right	312
Sizeloc1b	2	2	Blocklist1	6	incompatible	small	1	right	right	326
Sizeloc1b	2	2	Blocklist1	7	incompatible	small	1	right	right	267
Sizeloc1b	2	2	Blocklist1	8	incompatible	large	1	left	left	692
Sizeloc1b	2	2	Blocklist1	9	incompatible	large	1	left	left	291
Sizeloc1b	2	2	Blocklist1	10	incompatible	small	1	right	right	259
Sizeloc1b	2	2	Blocklist1	11	incompatible	large	1	left	left	276
Sizeloc1b	2	2	Blocklist1	12	incompatible	large	1	left	left	268
Sizeloc1b	2	2	Blocklist1	13	incompatible	large	1	left	left	332
Sizeloc1b	2	2	Blocklist1	14	incompatible	small	0	right	left	298
Sizeloc1b	2	2	Blocklist1	15	incompatible	large	1	left	left	346
Sizeloc1b	2	2	Blocklist1	16	incompatible	large	1	left	left	359
Sizeloc1b	2	2	Blocklist1	17	incompatible	small	1	right	right	220
Sizeloc1b	2	2	Blocklist1	18	incompatible	large	1	left	left	254
Sizeloc1b	2	2	Blocklist1	19	incompatible	large	1	left	left	319
Sizeloc1b	2	2	Blocklist1	20	incompatible	large	1	left	left	293
Sizeloc1b	2	2	Blocklist1	21	incompatible	large	1	left	left	325
Sizeloc1b	2	2	Blocklist1	22	incompatible	large	1	left	left	267
Sizeloc1b	2	2	Blocklist1	23	incompatible	small	1	right	right	276
Sizeloc1b	2	2	Blocklist1	24	incompatible	small	1	right	right	276
Sizeloc1b	2	2	Blocklist1	25	incompatible	small	1	right	right	292
Sizeloc1b	2	2	Blocklist1	26	incompatible	small	1	right	right	268
Sizeloc1b	2	2	Blocklist1	27	incompatible	large	1	left	left	276
Sizeloc1b	2	2	Blocklist1	28	incompatible	large	1	left	left	604
Sizeloc1b	2	2	Blocklist1	29	incompatible	small	1	right	right	279
Sizeloc1b	2	2	Blocklist1	30	incompatible	large	1	left	left	344
Sizeloc1b	2	2	Blocklist1	31	incompatible	small	1	right	right	357
Sizeloc1b	2	2	Blocklist1	32	incompatible	large	1	left	left	330
Sizeloc1b	2	2	Blocklist1	33	incompatible	large	1	left	left	273
Sizeloc1b	2	2	Blocklist1	34	incompatible	small	1	right	right	265
Sizeloc1b	2	2	Blocklist1	35	incompatible	large	1	left	left	242
Sizeloc1b	2	2	Blocklist1	36	incompatible	large	1	left	left	283
Sizeloc1b	2	2	Blocklist1	37	incompatible	small	1	right	right	235
Sizeloc1b	2	2	Blocklist1	38	incompatible	large	1	left	left	325
Sizeloc1b	2	2	Blocklist1	39	incompatible	large	1	left	left	363
Sizeloc1b	2	2	Blocklist1	40	incompatible	small	1	right	right	288
Sizeloc1b	2	2	Blocklist1	41	incompatible	large	1	left	left	271
Sizeloc1b	2	2	Blocklist1	42	incompatible	small	1	right	right	287
Sizeloc1b	2	2	Blocklist1	43	incompatible	small	1	right	right	319
Sizeloc1b	2	2	Blocklist1	44	incompatible	small	1	right	right	285
Sizeloc1b	2	2	Blocklist1	45	incompatible	small	1	right	right	268
Sizeloc1b	2	2	Blocklist1	46	incompatible	small	1	right	right	252
Sizeloc1b	2	2	Blocklist1	47	incompatible	small	1	right	right	333
Sizeloc1b	2	2	Blocklist1	48	incompatible	small	1	right	right	611
Sizeloc1b	2	2	Blocklist1	49	incompatible	large	1	left	left	246
Sizeloc1b	2	2	Blocklist1	50	incompatible	small	1	right	right	271
Sizeloc1b	2	2	Blocklist1	51	incompatible	large	1	left	left	336
Sizeloc1b	2	2	Blocklist1	52	incompatible	small	1	right	right	326
Sizeloc1b	2	2	Blocklist1	53	incompatible	large	1	left	left	365
Sizeloc1b	2	2	Blocklist1	54	incompatible	small	1	right	right	314
Sizeloc1b	2	2	Blocklist1	55	incompatible	large	1	left	left	784
Sizeloc1b	2	2	Blocklist1	56	incompatible	small	1	right	right	341
Sizeloc1b	2	2	Blocklist1	57	incompatible	small	1	right	right	283
Sizeloc1b	2	2	Blocklist1	58	incompatible	small	1	right	right	299
Sizeloc1b	2	2	Blocklist1	59	incompatible	small	1	right	right	274
Sizeloc1b	2	2	Blocklist1	60	incompatible	large	1	left	left	299
Sizeloc1b	2	3	Blocklist1	1	compatible	small	1	left	left	573
Sizeloc1b	2	3	Blocklist1	2	compatible	large	1	right	right	249
Sizeloc1b	2	3	Blocklist1	3	compatible	large	1	right	right	515
Sizeloc1b	2	3	Blocklist1	4	compatible	large	1	right	right	282
Sizeloc1b	2	3	Blocklist1	5	compatible	large	1	right	right	266
Sizeloc1b	2	3	Blocklist1	6	compatible	large	1	right	right	283
Sizeloc1b	2	3	Blocklist1	7	compatible	large	1	right	right	291
Sizeloc1b	2	3	Blocklist1	8	compatible	small	1	left	left	363
Sizeloc1b	2	3	Blocklist1	9	compatible	large	1	right	right	280
Sizeloc1b	2	3	Blocklist1	10	compatible	large	1	right	right	448
Sizeloc1b	2	3	Blocklist1	11	compatible	small	1	left	left	338
Sizeloc1b	2	3	Blocklist1	12	compatible	small	1	left	left	456
Sizeloc1b	2	3	Blocklist1	13	compatible	large	1	right	right	281
Sizeloc1b	2	3	Blocklist1	14	compatible	small	1	left	left	321
Sizeloc1b	2	3	Blocklist1	15	compatible	small	1	left	left	352
Sizeloc1b	2	3	Blocklist1	16	compatible	small	1	left	left	278
Sizeloc1b	2	3	Blocklist1	17	compatible	small	1	left	left	286
Sizeloc1b	2	3	Blocklist1	18	compatible	large	1	right	right	246
Sizeloc1b	2	3	Blocklist1	19	compatible	small	1	left	left	392
Sizeloc1b	2	3	Blocklist1	20	compatible	small	1	left	left	467
Sizeloc1b	2	4	Blocklist1	1	compatible	small	1	left	left	440
Sizeloc1b	2	4	Blocklist1	2	compatible	small	1	left	left	298
Sizeloc1b	2	4	Blocklist1	3	compatible	small	1	left	left	329
Sizeloc1b	2	4	Blocklist1	4	compatible	large	1	right	right	303
Sizeloc1b	2	4	Blocklist1	5	compatible	small	1	left	left	343
Sizeloc1b	2	4	Blocklist1	6	compatible	large	1	right	right	277
Sizeloc1b	2	4	Blocklist1	7	compatible	large	1	right	right	309
Sizeloc1b	2	4	Blocklist1	8	compatible	large	1	right	right	236
Sizeloc1b	2	4	Blocklist1	9	compatible	small	1	left	left	278
Sizeloc1b	2	4	Blocklist1	10	compatible	small	1	left	left	286
Sizeloc1b	2	4	Blocklist1	11	compatible	large	1	right	right	247
Sizeloc1b	2	4	Blocklist1	12	compatible	small	1	left	left	344
Sizeloc1b	2	4	Blocklist1	13	compatible	large	1	right	right	294
Sizeloc1b	2	4	Blocklist1	14	compatible	small	1	left	left	317
Sizeloc1b	2	4	Blocklist1	15	compatible	large	1	right	right	340
Sizeloc1b	2	4	Blocklist1	16	compatible	large	1	right	right	330
Sizeloc1b	2	4	Blocklist1	17	compatible	large	1	right	right	304
Sizeloc1b	2	4	Blocklist1	18	compatible	small	1	left	left	391
Sizeloc1b	2	4	Blocklist1	19	compatible	small	1	left	left	307
Sizeloc1b	2	4	Blocklist1	20	compatible	large	1	right	right	314
Sizeloc1b	2	4	Blocklist1	21	compatible	small	1	left	left	281
Sizeloc1b	2	4	Blocklist1	22	compatible	large	1	right	right	297
Sizeloc1b	2	4	Blocklist1	23	compatible	small	1	left	left	472
Sizeloc1b	2	4	Blocklist1	24	compatible	small	1	left	left	505
Sizeloc1b	2	4	Blocklist1	25	compatible	large	1	right	right	672
Sizeloc1b	2	4	Blocklist1	26	compatible	small	1	left	left	320
Sizeloc1b	2	4	Blocklist1	27	compatible	large	1	right	right	319
Sizeloc1b	2	4	Blocklist1	28	compatible	small	1	left	left	342
Sizeloc1b	2	4	Blocklist1	29	compatible	small	1	left	left	292
Sizeloc1b	2	4	Blocklist1	30	compatible	small	1	left	left	379
Sizeloc1b	2	4	Blocklist1	31	compatible	small	1	left	left	384
Sizeloc1b	2	4	Blocklist1	32	compatible	large	1	right	right	284
Sizeloc1b	2	4	Blocklist1	33	compatible	large	1	right	right	308
Sizeloc1b	2	4	Blocklist1	34	compatible	large	1	right	right	299
Sizeloc1b	2	4	Blocklist1	35	compatible	small	1	left	left	323
Sizeloc1b	2	4	Blocklist1	36	compatible	large	1	right	right	241
Sizeloc1b	2	4	Blocklist1	37	compatible	small	1	left	left	323
Sizeloc1b	2	4	Blocklist1	38	compatible	large	1	right	right	289
Sizeloc1b	2	4	Blocklist1	39	compatible	small	1	left	left	232
Sizeloc1b	2	4	Blocklist1	40	compatible	small	1	left	left	291
Sizeloc1b	2	4	Blocklist1	41	compatible	large	1	right	right	306
Sizeloc1b	2	4	Blocklist1	42	compatible	large	1	right	right	281
Sizeloc1b	2	4	Blocklist1	43	compatible	large	1	right	right	265
Sizeloc1b	2	4	Blocklist1	44	compatible	large	1	right	right	282
Sizeloc1b	2	4	Blocklist1	45	compatible	small	1	left	left	259
Sizeloc1b	2	4	Blocklist1	46	compatible	large	1	right	right	276
Sizeloc1b	2	4	Blocklist1	47	compatible	small	1	left	left	260
Sizeloc1b	2	4	Blocklist1	48	compatible	small	1	left	left	285
Sizeloc1b	2	4	Blocklist1	49	compatible	small	1	left	left	277
Sizeloc1b	2	4	Blocklist1	50	compatible	large	1	right	right	309
Sizeloc1b	2	4	Blocklist1	51	compatible	small	1	left	left	724
Sizeloc1b	2	4	Blocklist1	52	compatible	small	1	left	left	371
Sizeloc1b	2	4	Blocklist1	53	compatible	large	1	right	right	272
Sizeloc1b	2	4	Blocklist1	54	compatible	large	1	right	right	432
Sizeloc1b	2	4	Blocklist1	55	compatible	small	1	left	left	250
Sizeloc1b	2	4	Blocklist1	56	compatible	large	1	right	right	268
Sizeloc1b	2	4	Blocklist1	57	compatible	large	1	right	right	261
Sizeloc1b	2	4	Blocklist1	58	compatible	large	1	right	right	318
Sizeloc1b	2	4	Blocklist1	59	compatible	small	1	left	left	284
Sizeloc1b	2	4	Blocklist1	60	compatible	large	1	right	right	637
Sizeloc1a	3	1	Blocklist1	1	compatible	small	1	left	left	975
Sizeloc1a	3	1	Blocklist1	2	compatible	small	1	left	left	820
Sizeloc1a	3	1	Blocklist1	3	compatible	small	1	left	left	502
Sizeloc1a	3	1	Blocklist1	4	compatible	large	1	right	right	389
Sizeloc1a	3	1	Blocklist1	5	compatible	large	1	right	right	416
Sizeloc1a	3	1	Blocklist1	6	compatible	large	1	right	right	403
Sizeloc1a	3	1	Blocklist1	7	compatible	small	1	left	left	342
Sizeloc1a	3	1	Blocklist1	8	compatible	large	1	right	right	403
Sizeloc1a	3	1	Blocklist1	9	compatible	large	1	right	right	358
Sizeloc1a	3	1	Blocklist1	10	compatible	small	1	left	left	459
Sizeloc1a	3	2	Blocklist1	1	compatible	small	1	left	left	394
Sizeloc1a	3	2	Blocklist1	2	compatible	small	1	left	left	309
Sizeloc1a	3	2	Blocklist1	3	compatible	small	1	left	left	291
Sizeloc1a	3	2	Blocklist1	4	compatible	large	1	right	right	339
Sizeloc1a	3	2	Blocklist1	5	compatible	small	1	left	left	376
Sizeloc1a	3	2	Blocklist1	6	compatible	small	1	left	left	291
Sizeloc1a	3	2	Blocklist1	7	compatible	large	1	right	right	331
Sizeloc1a	3	2	Blocklist1	8	compatible	large	1	right	right	296
Sizeloc1a	3	2	Blocklist1	9	compatible	small	1	left	left	399
Sizeloc1a	3	2	Blocklist1	10	compatible	small	1	left	left	322
Sizeloc1a	3	2	Blocklist1	11	compatible	small	1	left	left	424
Sizeloc1a	3	2	Blocklist1	12	compatible	large	1	right	right	281
Sizeloc1a	3	2	Blocklist1	13	compatible	large	1	right	right	337
Sizeloc1a	3	2	Blocklist1	14	compatible	large	1	right	right	341
Sizeloc1a	3	2	Blocklist1	15	compatible	small	1	left	left	338
Sizeloc1a	3	2	Blocklist1	16	compatible	small	1	left	left	359
Sizeloc1a	3	2	Blocklist1	17	compatible	large	1	right	right	348
Sizeloc1a	3	2	Blocklist1	18	compatible	small	1	left	left	329
Sizeloc1a	3	2	Blocklist1	19	compatible	large	1	right	right	470
Sizeloc1a	3	2	Blocklist1	20	compatible	small	1	left	left	326
Sizeloc1a	3	2	Blocklist1	21	compatible	small	1	left	left	332
Sizeloc1a	3	2	Blocklist1	22	compatible	large	1	right	right	322
Sizeloc1a	3	2	Blocklist1	23	compatible	small	1	left	left	280
Sizeloc1a	3	2	Blocklist1	24	compatible	small	1	left	left	360
Sizeloc1a	3	2	Blocklist1	25	compatible	large	1	right	right	397
Sizeloc1a	3	2	Blocklist1	26	compatible	large	1	right	right	375
Sizeloc1a	3	2	Blocklist1	27	compatible	large	1	right	right	331
Sizeloc1a	3	2	Blocklist1	28	compatible	large	1	right	right	281
Sizeloc1a	3	2	Blocklist1	29	compatible	small	1	left	left	353
Sizeloc1a	3	2	Blocklist1	30	compatible	large	1	right	right	318
Sizeloc1a	3	2	Blocklist1	31	compatible	large	1	right	right	348
Sizeloc1a	3	2	Blocklist1	32	compatible	small	1	left	left	321
Sizeloc1a	3	2	Blocklist1	33	compatible	small	1	left	left	304
Sizeloc1a	3	2	Blocklist1	34	compatible	large	1	right	right	415
Sizeloc1a	3	2	Blocklist1	35	compatible	small	1	left	left	273
Sizeloc1a	3	2	Blocklist1	36	compatible	large	1	right	right	402
Sizeloc1a	3	2	Blocklist1	37	compatible	large	1	right	right	341
Sizeloc1a	3	2	Blocklist1	38	compatible	large	1	right	right	379
Sizeloc1a	3	2	Blocklist1	39	compatible	small	1	left	left	303
Sizeloc1a	3	2	Blocklist1	40	compatible	large	1	right	right	335
Sizeloc1a	3	2	Blocklist1	41	compatible	small	1	left	left	349
Sizeloc1a	3	2	Blocklist1	42	compatible	large	1	right	right	315
Sizeloc1a	3	2	Blocklist1	43	compatible	small	1	left	left	362
Sizeloc1a	3	2	Blocklist1	44	compatible	large	1	right	right	391
Sizeloc1a	3	2	Blocklist1	45	compatible	small	1	left	left	274
Sizeloc1a	3	2	Blocklist1	46	compatible	large	1	right	right	363
Sizeloc1a	3	2	Blocklist1	47	compatible	large	1	right	right	376
Sizeloc1a	3	2	Blocklist1	48	compatible	large	1	right	right	492
Sizeloc1a	3	2	Blocklist1	49	compatible	large	0	right	left	427
Sizeloc1a	3	2	Blocklist1	50	compatible	small	1	left	left	406
Sizeloc1a	3	2	Blocklist1	51	compatible	small	1	left	left	369
Sizeloc1a	3	2	Blocklist1	52	compatible	small	1	left	left	390
Sizeloc1a	3	2	Blocklist1	53	compatible	small	1	left	left	353
Sizeloc1a	3	2	Blocklist1	54	compatible	small	1	left	left	391
Sizeloc1a	3	2	Blocklist1	55	compatible	large	1	right	right	275
Sizeloc1a	3	2	Blocklist1	56	compatible	large	1	right	right	339
Sizeloc1a	3	2	Blocklist1	57	compatible	small	1	left	left	392
Sizeloc1a	3	2	Blocklist1	58	compatible	small	1	left	left	372
Sizeloc1a	3	2	Blocklist1	59	compatible	large	1	right	right	568
Sizeloc1a	3	2	Blocklist1	60	compatible	large	1	right	right	413
Sizeloc1a	3	3	Blocklist1	1	incompatible	large	1	left	left	671
Sizeloc1a	3	3	Blocklist1	2	incompatible	large	1	left	left	576
Sizeloc1a	3	3	Blocklist1	3	incompatible	large	1	left	left	572
Sizeloc1a	3	3	Blocklist1	4	incompatible	small	1	right	right	480
Sizeloc1a	3	3	Blocklist1	5	incompatible	small	1	right	right	729
Sizeloc1a	3	3	Blocklist1	6	incompatible	large	1	left	left	367
Sizeloc1a	3	3	Blocklist1	7	incompatible	small	1	right	right	388
Sizeloc1a	3	3	Blocklist1	8	incompatible	small	1	right	right	640
Sizeloc1a	3	3	Blocklist1	9	incompatible	small	0	right	left	401
Sizeloc1a	3	3	Blocklist1	10	incompatible	large	1	left	left	668
Sizeloc1a	3	3	Blocklist1	11	incompatible	large	1	left	left	542
Sizeloc1a	3	3	Blocklist1	12	incompatible	large	1	left	left	539
Sizeloc1a	3	3	Blocklist1	13	incompatible	large	1	left	left	481
Sizeloc1a	3	3	Blocklist1	14	incompatible	small	1	right	right	385
Sizeloc1a	3	3	Blocklist1	15	incompatible	large	1	left	left	437
Sizeloc1a	3	3	Blocklist1	16	incompatible	small	1	right	right	631
Sizeloc1a	3	3	Blocklist1	17	incompatible	small	1	right	right	570
Sizeloc1a	3	3	Blocklist1	18	incompatible	large	1	left	left	390
Sizeloc1a	3	3	Blocklist1	19	incompatible	small	1	right	right	369
Sizeloc1a	3	3	Blocklist1	20	incompatible	small	1	right	right	502
Sizeloc1a	3	4	Blocklist1	1	incompatible	large	1	left	left	496
Sizeloc1a	3	4	Blocklist1	2	incompatible	small	1	right	right	416
Sizeloc1a	3	4	Blocklist1	3	incompatible	large	1	left	left	307
Sizeloc1a	3	4	Blocklist1	4	incompatible	small	1	right	right	378
Sizeloc1a	3	4	Blocklist1	5	incompatible	large	1	left	left	334
Sizeloc1a	3	4	Blocklist1	6	incompatible	small	1	right	right	364
Sizeloc1a	3	4	Blocklist1	7	incompatible	small	1	right	right	553
Sizeloc1a	3	4	Blocklist1	8	incompatible	small	1	right	right	382
Sizeloc1a	3	4	Blocklist1	9	incompatible	large	1	left	left	530
Sizeloc1a	3	4	Blocklist1	10	incompatible	large	1	left	left	481
Sizeloc1a	3	4	Blocklist1	11	incompatible	large	1	left	left	569
Sizeloc1a	3	4	Blocklist1	12	incompatible	large	1	left	left	742
Sizeloc1a	3	4	Blocklist1	13	incompatible	small	1	right	right	580
Sizeloc1a	3	4	Blocklist1	14	incompatible	small	1	right	right	616
Sizeloc1a	3	4	Blocklist1	15	incompatible	large	1	left	left	355
Sizeloc1a	3	4	Blocklist1	16	incompatible	large	1	left	left	360
Sizeloc1a	3	4	Blocklist1	17	incompatible	small	1	right	right	581
Sizeloc1a	3	4	Blocklist1	18	incompatible	small	1	right	right	489
Sizeloc1a	3	4	Blocklist1	19	incompatible	large	1	left	left	417
Sizeloc1a	3	4	Blocklist1	20	incompatible	large	1	left	left	884
Sizeloc1a	3	4	Blocklist1	21	incompatible	small	1	right	right	493
Sizeloc1a	3	4	Blocklist1	22	incompatible	small	1	right	right	564
Sizeloc1a	3	4	Blocklist1	23	incompatible	small	1	right	right	433
Sizeloc1a	3	4	Blocklist1	24	incompatible	small	1	right	right	468
Sizeloc1a	3	4	Blocklist1	25	incompatible	small	1	right	right	365
Sizeloc1a	3	4	Blocklist1	26	incompatible	small	1	right	right	305
Sizeloc1a	3	4	Blocklist1	27	incompatible	large	1	left	left	384
Sizeloc1a	3	4	Blocklist1	28	incompatible	large	1	left	left	396
Sizeloc1a	3	4	Blocklist1	29	incompatible	large	1	left	left	408
Sizeloc1a	3	4	Blocklist1	30	incompatible	large	1	left	left	299
Sizeloc1a	3	4	Blocklist1	31	incompatible	large	1	left	left	314
Sizeloc1a	3	4	Blocklist1	32	incompatible	large	1	left	left	329
Sizeloc1a	3	4	Blocklist1	33	incompatible	small	1	right	right	455
Sizeloc1a	3	4	Blocklist1	34	incompatible	small	1	right	right	352
Sizeloc1a	3	4	Blocklist1	35	incompatible	large	1	left	left	502
Sizeloc1a	3	4	Blocklist1	36	incompatible	large	1	left	left	501
Sizeloc1a	3	4	Blocklist1	37	incompatible	small	1	right	right	349
Sizeloc1a	3	4	Blocklist1	38	incompatible	small	1	right	right	322
Sizeloc1a	3	4	Blocklist1	39	incompatible	large	1	left	left	537
Sizeloc1a	3	4	Blocklist1	40	incompatible	large	1	left	left	478
Sizeloc1a	3	4	Blocklist1	41	incompatible	small	1	right	right	327
Sizeloc1a	3	4	Blocklist1	42	incompatible	small	1	right	right	397
Sizeloc1a	3	4	Blocklist1	43	incompatible	large	1	left	left	441
Sizeloc1a	3	4	Blocklist1	44	incompatible	small	1	right	right	578
Sizeloc1a	3	4	Blocklist1	45	incompatible	large	1	left	left	391
Sizeloc1a	3	4	Blocklist1	46	incompatible	small	1	right	right	538
Sizeloc1a	3	4	Blocklist1	47	incompatible	large	1	left	left	408
Sizeloc1a	3	4	Blocklist1	48	incompatible	small	1	right	right	371
Sizeloc1a	3	4	Blocklist1	49	incompatible	small	1	right	right	400
Sizeloc1a	3	4	Blocklist1	50	incompatible	small	1	right	right	371
Sizeloc1a	3	4	Blocklist1	51	incompatible	small	1	right	right	336
Sizeloc1a	3	4	Blocklist1	52	incompatible	large	1	left	left	582
Sizeloc1a	3	4	Blocklist1	53	incompatible	small	1	right	right	386
Sizeloc1a	3	4	Blocklist1	54	incompatible	large	1	left	left	455
Sizeloc1a	3	4	Blocklist1	55	incompatible	large	1	left	left	408
Sizeloc1a	3	4	Blocklist1	56	incompatible	large	1	left	left	355
Sizeloc1a	3	4	Blocklist1	57	incompatible	small	1	right	right	400
Sizeloc1a	3	4	Blocklist1	58	incompatible	small	1	right	right	363
Sizeloc1a	3	4	Blocklist1	59	incompatible	large	1	left	left	392
Sizeloc1a	3	4	Blocklist1	60	incompatible	large	1	left	left	380
Sizeloc1b	4	1	Blocklist1	2	incompatible	small	0	right	left	611
Sizeloc1b	4	1	Blocklist1	3	incompatible	small	1	right	right	822
Sizeloc1b	4	1	Blocklist1	4	incompatible	large	1	left	left	480
Sizeloc1b	4	1	Blocklist1	5	incompatible	small	1	right	right	721
Sizeloc1b	4	1	Blocklist1	6	incompatible	large	1	left	left	399
Sizeloc1b	4	1	Blocklist1	7	incompatible	small	1	right	right	291
Sizeloc1b	4	1	Blocklist1	8	incompatible	large	1	left	left	290
Sizeloc1b	4	1	Blocklist1	9	incompatible	large	1	left	left	554
Sizeloc1b	4	1	Blocklist1	10	incompatible	small	1	right	right	375
Sizeloc1b	4	2	Blocklist1	1	incompatible	small	1	right	right	895
Sizeloc1b	4	2	Blocklist1	2	incompatible	small	1	right	right	462
Sizeloc1b	4	2	Blocklist1	3	incompatible	large	1	left	left	447
Sizeloc1b	4	2	Blocklist1	4	incompatible	small	1	right	right	457
Sizeloc1b	4	2	Blocklist1	5	incompatible	large	1	left	left	273
Sizeloc1b	4	2	Blocklist1	6	incompatible	small	1	right	right	298
Sizeloc1b	4	2	Blocklist1	7	incompatible	large	1	left	left	297
Sizeloc1b	4	2	Blocklist1	8	incompatible	large	0	left	right	263
Sizeloc1b	4	2	Blocklist1	9	incompatible	small	1	right	right	472
Sizeloc1b	4	2	Blocklist1	10	incompatible	large	1	left	left	304
Sizeloc1b	4	2	Blocklist1	11	incompatible	small	1	right	right	439
Sizeloc1b	4	2	Blocklist1	12	incompatible	small	1	right	right	505
Sizeloc1b	4	2	Blocklist1	13	incompatible	small	1	right	right	488
Sizeloc1b	4	2	Blocklist1	14	incompatible	large	1	left	left	447
Sizeloc1b	4	2	Blocklist1	15	incompatible	small	1	right	right	448
Sizeloc1b	4	2	Blocklist1	16	incompatible	small	1	right	right	450
Sizeloc1b	4	2	Blocklist1	17	incompatible	large	1	left	left	442
Sizeloc1b	4	2	Blocklist1	18	incompatible	small	1	right	right	412
Sizeloc1b	4	2	Blocklist1	19	incompatible	small	1	right	right	479
Sizeloc1b	4	2	Blocklist1	20	incompatible	small	1	right	right	439
Sizeloc1b	4	2	Blocklist1	21	incompatible	large	1	left	left	416
Sizeloc1b	4	2	Blocklist1	22	incompatible	small	1	right	right	435
Sizeloc1b	4	2	Blocklist1	23	incompatible	large	1	left	left	309
Sizeloc1b	4	2	Blocklist1	24	incompatible	small	1	right	right	380
Sizeloc1b	4	2	Blocklist1	25	incompatible	large	1	left	left	304
Sizeloc1b	4	2	Blocklist1	26	incompatible	large	1	left	left	407
Sizeloc1b	4	2	Blocklist1	27	incompatible	small	1	right	right	410
Sizeloc1b	4	2	Blocklist1	28	incompatible	large	1	left	left	469
Sizeloc1b	4	2	Blocklist1	29	incompatible	large	1	left	left	566
Sizeloc1b	4	2	Blocklist1	30	incompatible	small	1	right	right	467
Sizeloc1b	4	2	Blocklist1	31	incompatible	small	1	right	right	379
Sizeloc1b	4	2	Blocklist1	32	incompatible	large	1	left	left	352
Sizeloc1b	4	2	Blocklist1	33	incompatible	large	1	left	left	460
Sizeloc1b	4	2	Blocklist1	34	incompatible	large	1	left	left	437
Sizeloc1b	4	2	Blocklist1	35	incompatible	large	1	left	left	407
Sizeloc1b	4	2	Blocklist1	36	incompatible	large	1	left	left	370
Sizeloc1b	4	2	Blocklist1	37	incompatible	small	1	right	right	454
Sizeloc1b	4	2	Blocklist1	38	incompatible	large	1	left	left	455
Sizeloc1b	4	2	Blocklist1	39	incompatible	large	1	left	left	384
Sizeloc1b	4	2	Blocklist1	40	incompatible	large	1	left	left	573
Sizeloc1b	4	2	Blocklist1	41	incompatible	small	1	right	right	433
Sizeloc1b	4	2	Blocklist1	42	incompatible	small	1	right	right	475
Sizeloc1b	4	2	Blocklist1	43	incompatible	small	1	right	right	364
Sizeloc1b	4	2	Blocklist1	44	incompatible	large	1	left	left	313
Sizeloc1b	4	2	Blocklist1	45	incompatible	large	1	left	left	496
Sizeloc1b	4	2	Blocklist1	46	incompatible	large	1	left	left	527
Sizeloc1b	4	2	Blocklist1	47	incompatible	large	1	left	left	374
Sizeloc1b	4	2	Blocklist1	48	incompatible	small	1	right	right	442
Sizeloc1b	4	2	Blocklist1	49	incompatible	small	1	right	right	451
Sizeloc1b	4	2	Blocklist1	50	incompatible	small	1	right	right	405
Sizeloc1b	4	2	Blocklist1	51	incompatible	large	1	left	left	313
Sizeloc1b	4	2	Blocklist1	52	incompatible	small	1	right	right	392
Sizeloc1b	4	2	Blocklist1	53	incompatible	small	1	right	right	363
Sizeloc1b	4	2	Blocklist1	54	incompatible	large	1	left	left	304
Sizeloc1b	4	2	Blocklist1	55	incompatible	large	1	left	left	352
Sizeloc1b	4	2	Blocklist1	56	incompatible	large	1	left	left	429
Sizeloc1b	4	2	Blocklist1	57	incompatible	large	1	left	left	360
Sizeloc1b	4	2	Blocklist1	58	incompatible	small	1	right	right	373
Sizeloc1b	4	2	Blocklist1	59	incompatible	small	1	right	right	353
Sizeloc1b	4	2	Blocklist1	60	incompatible	small	1	right	right	383
Sizeloc1b	4	3	Blocklist1	1	compatible	large	1	right	right	402
Sizeloc1b	4	3	Blocklist1	2	compatible	small	1	left	left	238
Sizeloc1b	4	3	Blocklist1	3	compatible	small	1	left	left	367
Sizeloc1b	4	3	Blocklist1	4	compatible	small	1	left	left	484
Sizeloc1b	4	3	Blocklist1	5	compatible	small	1	left	left	412
Sizeloc1b	4	3	Blocklist1	6	compatible	small	1	left	left	391
Sizeloc1b	4	3	Blocklist1	7	compatible	large	1	right	right	395
Sizeloc1b	4	3	Blocklist1	8	compatible	large	1	right	right	287
Sizeloc1b	4	3	Blocklist1	9	compatible	large	1	right	right	391
Sizeloc1b	4	3	Blocklist1	10	compatible	large	1	right	right	379
Sizeloc1b	4	3	Blocklist1	11	compatible	large	1	right	right	431
Sizeloc1b	4	3	Blocklist1	12	compatible	small	1	left	left	513
Sizeloc1b	4	3	Blocklist1	13	compatible	small	1	left	left	584
Sizeloc1b	4	3	Blocklist1	14	compatible	large	1	right	right	533
Sizeloc1b	4	3	Blocklist1	15	compatible	small	1	left	left	499
Sizeloc1b	4	3	Blocklist1	16	compatible	small	1	left	left	491
Sizeloc1b	4	3	Blocklist1	17	compatible	small	1	left	left	418
Sizeloc1b	4	3	Blocklist1	18	compatible	large	1	right	right	421
Sizeloc1b	4	3	Blocklist1	19	compatible	large	1	right	right	328
Sizeloc1b	4	3	Blocklist1	20	compatible	large	1	right	right	454
Sizeloc1b	4	4	Blocklist1	1	compatible	small	1	left	left	472
Sizeloc1b	4	4	Blocklist1	2	compatible	large	1	right	right	401
Sizeloc1b	4	4	Blocklist1	3	compatible	large	1	right	right	404
Sizeloc1b	4	4	Blocklist1	4	compatible	large	1	right	right	335
Sizeloc1b	4	4	Blocklist1	5	compatible	small	0	left	right	350
Sizeloc1b	4	4	Blocklist1	6	compatible	small	1	left	left	587
Sizeloc1b	4	4	Blocklist1	7	compatible	small	1	left	left	471
Sizeloc1b	4	4	Blocklist1	8	compatible	large	1	right	right	327
Sizeloc1b	4	4	Blocklist1	9	compatible	small	1	left	left	333
Sizeloc1b	4	4	Blocklist1	10	compatible	small	1	left	left	316
Sizeloc1b	4	4	Blocklist1	11	compatible	large	1	right	right	395
Sizeloc1b	4	4	Blocklist1	12	compatible	small	1	left	left	454
Sizeloc1b	4	4	Blocklist1	13	compatible	large	1	right	right	472
Sizeloc1b	4	4	Blocklist1	14	compatible	small	1	left	left	472
Sizeloc1b	4	4	Blocklist1	15	compatible	small	1	left	left	449
Sizeloc1b	4	4	Blocklist1	16	compatible	small	1	left	left	394
Sizeloc1b	4	4	Blocklist1	17	compatible	small	1	left	left	454
Sizeloc1b	4	4	Blocklist1	18	compatible	small	1	left	left	408
Sizeloc1b	4	4	Blocklist1	19	compatible	small	1	left	left	387
Sizeloc1b	4	4	Blocklist1	20	compatible	large	1	right	right	455
Sizeloc1b	4	4	Blocklist1	21	compatible	large	1	right	right	352
Sizeloc1b	4	4	Blocklist1	22	compatible	large	1	right	right	398
Sizeloc1b	4	4	Blocklist1	23	compatible	small	1	left	left	506
Sizeloc1b	4	4	Blocklist1	24	compatible	large	1	right	right	1097
Sizeloc1b	4	4	Blocklist1	25	compatible	large	1	right	right	449
Sizeloc1b	4	4	Blocklist1	26	compatible	small	1	left	left	434
Sizeloc1b	4	4	Blocklist1	27	compatible	large	1	right	right	477
Sizeloc1b	4	4	Blocklist1	28	compatible	large	1	right	right	429
Sizeloc1b	4	4	Blocklist1	29	compatible	small	1	left	left	399
Sizeloc1b	4	4	Blocklist1	30	compatible	large	1	right	right	587
Sizeloc1b	4	4	Blocklist1	31	compatible	small	1	left	left	391
Sizeloc1b	4	4	Blocklist1	32	compatible	large	1	right	right	539
Sizeloc1b	4	4	Blocklist1	33	compatible	small	1	left	left	456
Sizeloc1b	4	4	Blocklist1	34	compatible	large	1	right	right	753
Sizeloc1b	4	4	Blocklist1	35	compatible	large	1	right	right	583
Sizeloc1b	4	4	Blocklist1	36	compatible	small	1	left	left	428
Sizeloc1b	4	4	Blocklist1	37	compatible	large	1	right	right	406
Sizeloc1b	4	4	Blocklist1	38	compatible	small	1	left	left	385
Sizeloc1b	4	4	Blocklist1	39	compatible	large	1	right	right	325
Sizeloc1b	4	4	Blocklist1	40	compatible	large	1	right	right	411
Sizeloc1b	4	4	Blocklist1	41	compatible	large	1	right	right	430
Sizeloc1b	4	4	Blocklist1	42	compatible	small	1	left	left	289
Sizeloc1b	4	4	Blocklist1	43	compatible	large	1	right	right	384
Sizeloc1b	4	4	Blocklist1	44	compatible	small	1	left	left	373
Sizeloc1b	4	4	Blocklist1	45	compatible	small	1	left	left	377
Sizeloc1b	4	4	Blocklist1	46	compatible	large	1	right	right	285
Sizeloc1b	4	4	Blocklist1	47	compatible	small	1	left	left	429
Sizeloc1b	4	4	Blocklist1	48	compatible	large	1	right	right	384
Sizeloc1b	4	4	Blocklist1	49	compatible	large	1	right	right	460
Sizeloc1b	4	4	Blocklist1	50	compatible	small	1	left	left	405
Sizeloc1b	4	4	Blocklist1	51	compatible	large	1	right	right	337
Sizeloc1b	4	4	Blocklist1	52	compatible	small	1	left	left	407
Sizeloc1b	4	4	Blocklist1	53	compatible	small	1	left	left	394
Sizeloc1b	4	4	Blocklist1	54	compatible	small	1	left	left	461
Sizeloc1b	4	4	Blocklist1	55	compatible	small	1	left	left	414
Sizeloc1b	4	4	Blocklist1	56	compatible	large	1	right	right	289
Sizeloc1b	4	4	Blocklist1	57	compatible	large	1	right	right	273
Sizeloc1b	4	4	Blocklist1	58	compatible	small	1	left	left	337
Sizeloc1b	4	4	Blocklist1	59	compatible	large	1	right	right	344
Sizeloc1b	4	4	Blocklist1	60	compatible	large	1	right	right	381
Sizeloc1a	5	1	Blocklist1	1	compatible	large	1	right	right	398
Sizeloc1a	5	1	Blocklist1	2	compatible	small	1	left	left	408
Sizeloc1a	5	1	Blocklist1	3	compatible	large	1	right	right	330
Sizeloc1a	5	1	Blocklist1	4	compatible	small	1	left	left	463
Sizeloc1a	5	1	Blocklist1	5	compatible	small	1	left	left	519
Sizeloc1a	5	1	Blocklist1	6	compatible	large	1	right	right	404
Sizeloc1a	5	1	Blocklist1	7	compatible	large	1	right	right	383
Sizeloc1a	5	1	Blocklist1	8	compatible	small	1	left	left	442
Sizeloc1a	5	1	Blocklist1	9	compatible	small	1	left	left	467
Sizeloc1a	5	1	Blocklist1	10	compatible	large	1	right	right	379
Sizeloc1a	5	2	Blocklist1	1	compatible	small	1	left	left	543
Sizeloc1a	5	2	Blocklist1	2	compatible	small	1	left	left	421
Sizeloc1a	5	2	Blocklist1	3	compatible	large	1	right	right	350
Sizeloc1a	5	2	Blocklist1	4	compatible	small	1	left	left	411
Sizeloc1a	5	2	Blocklist1	5	compatible	large	1	right	right	333
Sizeloc1a	5	2	Blocklist1	6	compatible	small	1	left	left	387
Sizeloc1a	5	2	Blocklist1	7	compatible	small	1	left	left	485
Sizeloc1a	5	2	Blocklist1	8	compatible	large	1	right	right	301
Sizeloc1a	5	2	Blocklist1	9	compatible	large	1	right	right	315
Sizeloc1a	5	2	Blocklist1	10	compatible	large	1	right	right	346
Sizeloc1a	5	2	Blocklist1	11	compatible	large	1	right	right	359
Sizeloc1a	5	2	Blocklist1	12	compatible	small	1	left	left	395
Sizeloc1a	5	2	Blocklist1	13	compatible	small	1	left	left	375
Sizeloc1a	5	2	Blocklist1	14	compatible	small	1	left	left	402
Sizeloc1a	5	2	Blocklist1	15	compatible	large	1	right	right	333
Sizeloc1a	5	2	Blocklist1	16	compatible	small	1	left	left	371
Sizeloc1a	5	2	Blocklist1	17	compatible	small	1	left	left	470
Sizeloc1a	5	2	Blocklist1	18	compatible	large	1	right	right	343
Sizeloc1a	5	2	Blocklist1	19	compatible	large	1	right	right	332
Sizeloc1a	5	2	Blocklist1	20	compatible	large	1	right	right	313
Sizeloc1a	5	2	Blocklist1	21	compatible	large	1	right	right	368
Sizeloc1a	5	2	Blocklist1	22	compatible	large	1	right	right	373
Sizeloc1a	5	2	Blocklist1	23	compatible	small	1	left	left	360
Sizeloc1a	5	2	Blocklist1	24	compatible	small	1	left	left	387
Sizeloc1a	5	2	Blocklist1	25	compatible	large	1	right	right	358
Sizeloc1a	5	2	Blocklist1	26	compatible	small	1	left	left	394
Sizeloc1a	5	2	Blocklist1	27	compatible	small	1	left	left	453
Sizeloc1a	5	2	Blocklist1	28	compatible	small	1	left	left	397
Sizeloc1a	5	2	Blocklist1	29	compatible	large	1	right	right	311
Sizeloc1a	5	2	Blocklist1	30	compatible	small	1	left	left	421
Sizeloc1a	5	2	Blocklist1	31	compatible	small	1	left	left	383
Sizeloc1a	5	2	Blocklist1	32	compatible	large	1	right	right	403
Sizeloc1a	5	2	Blocklist1	33	compatible	small	1	left	left	445
Sizeloc1a	5	2	Blocklist1	34	compatible	small	1	left	left	374
Sizeloc1a	5	2	Blocklist1	35	compatible	small	1	left	left	417
Sizeloc1a	5	2	Blocklist1	36	compatible	large	1	right	right	491
Sizeloc1a	5	2	Blocklist1	37	compatible	small	1	left	left	410
Sizeloc1a	5	2	Blocklist1	38	compatible	large	1	right	right	453
Sizeloc1a	5	2	Blocklist1	39	compatible	small	1	left	left	390
Sizeloc1a	5	2	Blocklist1	40	compatible	large	1	right	right	360
Sizeloc1a	5	2	Blocklist1	41	compatible	large	1	right	right	477
Sizeloc1a	5	2	Blocklist1	42	compatible	large	1	right	right	348
Sizeloc1a	5	2	Blocklist1	43	compatible	large	1	right	right	344
Sizeloc1a	5	2	Blocklist1	44	compatible	small	1	left	left	413
Sizeloc1a	5	2	Blocklist1	45	compatible	large	1	right	right	367
Sizeloc1a	5	2	Blocklist1	46	compatible	small	1	left	left	427
Sizeloc1a	5	2	Blocklist1	47	compatible	small	1	left	left	365
Sizeloc1a	5	2	Blocklist1	48	compatible	large	1	right	right	329
Sizeloc1a	5	2	Blocklist1	49	compatible	large	1	right	right	391
Sizeloc1a	5	2	Blocklist1	50	compatible	large	1	right	right	371
Sizeloc1a	5	2	Blocklist1	51	compatible	large	1	right	right	383
Sizeloc1a	5	2	Blocklist1	52	compatible	small	1	left	left	396
Sizeloc1a	5	2	Blocklist1	53	compatible	large	1	right	right	415
Sizeloc1a	5	2	Blocklist1	54	compatible	large	1	right	right	338
Sizeloc1a	5	2	Blocklist1	55	compatible	large	1	right	right	328
Sizeloc1a	5	2	Blocklist1	56	compatible	small	1	left	left	414
Sizeloc1a	5	2	Blocklist1	57	compatible	small	1	left	left	441
Sizeloc1a	5	2	Blocklist1	58	compatible	large	1	right	right	363
Sizeloc1a	5	2	Blocklist1	59	compatible	small	1	left	left	568
Sizeloc1a	5	2	Blocklist1	60	compatible	small	1	left	left	301
Sizeloc1a	5	3	Blocklist1	1	incompatible	large	1	left	left	537
Sizeloc1a	5	3	Blocklist1	2	incompatible	small	0	right	left	382
Sizeloc1a	5	3	Blocklist1	3	incompatible	large	1	left	left	530
Sizeloc1a	5	3	Blocklist1	4	incompatible	small	1	right	right	328
Sizeloc1a	5	3	Blocklist1	5	incompatible	large	1	left	left	446
Sizeloc1a	5	3	Blocklist1	6	incompatible	large	1	left	left	784
Sizeloc1a	5	3	Blocklist1	7	incompatible	small	1	right	right	405
Sizeloc1a	5	3	Blocklist1	8	incompatible	small	1	right	right	343
Sizeloc1a	5	3	Blocklist1	9	incompatible	small	1	right	right	317
Sizeloc1a	5	3	Blocklist1	10	incompatible	small	1	right	right	364
Sizeloc1a	5	3	Blocklist1	11	incompatible	large	1	left	left	289
Sizeloc1a	5	3	Blocklist1	12	incompatible	large	1	left	left	625
Sizeloc1a	5	3	Blocklist1	13	incompatible	large	1	left	left	387
Sizeloc1a	5	3	Blocklist1	14	incompatible	large	1	left	left	343
Sizeloc1a	5	3	Blocklist1	15	incompatible	large	1	left	left	365
Sizeloc1a	5	3	Blocklist1	16	incompatible	small	1	right	right	370
Sizeloc1a	5	3	Blocklist1	17	incompatible	small	1	right	right	462
Sizeloc1a	5	3	Blocklist1	18	incompatible	small	1	right	right	895
Sizeloc1a	5	3	Blocklist1	19	incompatible	small	1	right	right	439
Sizeloc1a	5	3	Blocklist1	20	incompatible	large	1	left	left	409
Sizeloc1a	5	4	Blocklist1	1	incompatible	large	1	left	left	514
Sizeloc1a	5	4	Blocklist1	2	incompatible	small	1	right	right	337
Sizeloc1a	5	4	Blocklist1	3	incompatible	large	1	left	left	439
Sizeloc1a	5	4	Blocklist1	4	incompatible	large	1	left	left	504
Sizeloc1a	5	4	Blocklist1	5	incompatible	small	1	right	right	407
Sizeloc1a	5	4	Blocklist1	6	incompatible	large	1	left	left	530
Sizeloc1a	5	4	Blocklist1	7	incompatible	small	1	right	right	353
Sizeloc1a	5	4	Blocklist1	8	incompatible	small	1	right	right	470
Sizeloc1a	5	4	Blocklist1	9	incompatible	small	1	right	right	414
Sizeloc1a	5	4	Blocklist1	10	incompatible	small	1	right	right	409
Sizeloc1a	5	4	Blocklist1	11	incompatible	large	1	left	left	452
Sizeloc1a	5	4	Blocklist1	12	incompatible	large	1	left	left	405
Sizeloc1a	5	4	Blocklist1	13	incompatible	small	1	right	right	440
Sizeloc1a	5	4	Blocklist1	14	incompatible	large	1	left	left	402
Sizeloc1a	5	4	Blocklist1	15	incompatible	large	1	left	left	453
Sizeloc1a	5	4	Blocklist1	16	incompatible	small	1	right	right	422
Sizeloc1a	5	4	Blocklist1	17	incompatible	large	1	left	left	392
Sizeloc1a	5	4	Blocklist1	18	incompatible	large	1	left	left	596
Sizeloc1a	5	4	Blocklist1	19	incompatible	small	1	right	right	447
Sizeloc1a	5	4	Blocklist1	20	incompatible	large	1	left	left	713
Sizeloc1a	5	4	Blocklist1	21	incompatible	small	1	right	right	672
Sizeloc1a	5	4	Blocklist1	22	incompatible	small	1	right	right	408
Sizeloc1a	5	4	Blocklist1	23	incompatible	large	1	left	left	387
Sizeloc1a	5	4	Blocklist1	24	incompatible	large	1	left	left	647
Sizeloc1a	5	4	Blocklist1	25	incompatible	small	1	right	right	441
Sizeloc1a	5	4	Blocklist1	26	incompatible	large	1	left	left	466
Sizeloc1a	5	4	Blocklist1	27	incompatible	small	1	right	right	403
Sizeloc1a	5	4	Blocklist1	28	incompatible	small	1	right	right	359
Sizeloc1a	5	4	Blocklist1	29	incompatible	small	1	right	right	284
Sizeloc1a	5	4	Blocklist1	30	incompatible	small	1	right	right	316
Sizeloc1a	5	4	Blocklist1	31	incompatible	small	1	right	right	507
Sizeloc1a	5	4	Blocklist1	32	incompatible	large	1	left	left	394
Sizeloc1a	5	4	Blocklist1	33	incompatible	large	1	left	left	518
Sizeloc1a	5	4	Blocklist1	34	incompatible	large	1	left	left	405
Sizeloc1a	5	4	Blocklist1	35	incompatible	small	1	right	right	464
Sizeloc1a	5	4	Blocklist1	36	incompatible	small	1	right	right	921
Sizeloc1a	5	4	Blocklist1	37	incompatible	large	1	left	left	455
Sizeloc1a	5	4	Blocklist1	38	incompatible	small	1	right	right	408
Sizeloc1a	5	4	Blocklist1	39	incompatible	small	1	right	right	363
Sizeloc1a	5	4	Blocklist1	40	incompatible	large	1	left	left	408
Sizeloc1a	5	4	Blocklist1	41	incompatible	small	1	right	right	347
Sizeloc1a	5	4	Blocklist1	42	incompatible	large	1	left	left	345
Sizeloc1a	5	4	Blocklist1	43	incompatible	small	1	right	right	350
Sizeloc1a	5	4	Blocklist1	44	incompatible	large	1	left	left	372
Sizeloc1a	5	4	Blocklist1	45	incompatible	large	1	left	left	392
Sizeloc1a	5	4	Blocklist1	46	incompatible	small	1	right	right	452
Sizeloc1a	5	4	Blocklist1	47	incompatible	large	1	left	left	557
Sizeloc1a	5	4	Blocklist1	48	incompatible	large	1	left	left	474
Sizeloc1a	5	4	Blocklist1	49	incompatible	small	1	right	right	466
Sizeloc1a	5	4	Blocklist1	50	incompatible	small	1	right	right	355
Sizeloc1a	5	4	Blocklist1	51	incompatible	large	1	left	left	416
Sizeloc1a	5	4	Blocklist1	52	incompatible	small	1	right	right	387
Sizeloc1a	5	4	Blocklist1	53	incompatible	large	1	left	left	399
Sizeloc1a	5	4	Blocklist1	54	incompatible	small	1	right	right	435
Sizeloc1a	5	4	Blocklist1	55	incompatible	large	1	left	left	365
Sizeloc1a	5	4	Blocklist1	56	incompatible	large	1	left	left	426
Sizeloc1a	5	4	Blocklist1	57	incompatible	small	1	right	right	493
Sizeloc1a	5	4	Blocklist1	58	incompatible	large	1	left	left	356
Sizeloc1a	5	4	Blocklist1	59	incompatible	small	1	right	right	409
Sizeloc1a	5	4	Blocklist1	60	incompatible	large	1	left	left	356
Sizeloc1b	6	1	Blocklist1	1	incompatible	small	0	right	left	748
Sizeloc1b	6	1	Blocklist1	2	incompatible	large	0	left	right	801
Sizeloc1b	6	1	Blocklist1	3	incompatible	large	1	left	left	515
Sizeloc1b	6	1	Blocklist1	4	incompatible	small	1	right	right	513
Sizeloc1b	6	1	Blocklist1	5	incompatible	small	1	right	right	423
Sizeloc1b	6	1	Blocklist1	6	incompatible	small	1	right	right	393
Sizeloc1b	6	1	Blocklist1	7	incompatible	large	1	left	left	276
Sizeloc1b	6	1	Blocklist1	8	incompatible	large	1	left	left	259
Sizeloc1b	6	1	Blocklist1	9	incompatible	small	1	right	right	324
Sizeloc1b	6	1	Blocklist1	10	incompatible	large	1	left	left	258
Sizeloc1b	6	2	Blocklist1	1	incompatible	large	1	left	left	276
Sizeloc1b	6	2	Blocklist1	2	incompatible	small	1	right	right	389
Sizeloc1b	6	2	Blocklist1	3	incompatible	large	1	left	left	271
Sizeloc1b	6	2	Blocklist1	4	incompatible	large	1	left	left	239
Sizeloc1b	6	2	Blocklist1	5	incompatible	large	1	left	left	352
Sizeloc1b	6	2	Blocklist1	6	incompatible	large	1	left	left	292
Sizeloc1b	6	2	Blocklist1	7	incompatible	large	1	left	left	323
Sizeloc1b	6	2	Blocklist1	8	incompatible	large	1	left	left	321
Sizeloc1b	6	2	Blocklist1	9	incompatible	large	1	left	left	255
Sizeloc1b	6	2	Blocklist1	10	incompatible	large	1	left	left	488
Sizeloc1b	6	2	Blocklist1	11	incompatible	large	1	left	left	328
Sizeloc1b	6	2	Blocklist1	12	incompatible	large	1	left	left	262
Sizeloc1b	6	2	Blocklist1	13	incompatible	small	1	right	right	383
Sizeloc1b	6	2	Blocklist1	14	incompatible	small	1	right	right	403
Sizeloc1b	6	2	Blocklist1	15	incompatible	large	1	left	left	286
Sizeloc1b	6	2	Blocklist1	16	incompatible	small	1	right	right	502
Sizeloc1b	6	2	Blocklist1	17	incompatible	small	0	right	left	277
Sizeloc1b	6	2	Blocklist1	18	incompatible	large	1	left	left	373
Sizeloc1b	6	2	Blocklist1	19	incompatible	small	1	right	right	305
Sizeloc1b	6	2	Blocklist1	20	incompatible	large	1	left	left	352
Sizeloc1b	6	2	Blocklist1	21	incompatible	small	1	right	right	270
Sizeloc1b	6	2	Blocklist1	22	incompatible	small	1	right	right	303
Sizeloc1b	6	2	Blocklist1	23	incompatible	small	1	right	right	334
Sizeloc1b	6	2	Blocklist1	24	incompatible	large	1	left	left	269
Sizeloc1b	6	2	Blocklist1	25	incompatible	small	1	right	right	302
Sizeloc1b	6	2	Blocklist1	26	incompatible	small	1	right	right	293
Sizeloc1b	6	2	Blocklist1	27	incompatible	large	1	left	left	253
Sizeloc1b	6	2	Blocklist1	28	incompatible	small	1	right	right	302
Sizeloc1b	6	2	Blocklist1	29	incompatible	small	1	right	right	390
Sizeloc1b	6	2	Blocklist1	30	incompatible	large	1	left	left	330
Sizeloc1b	6	2	Blocklist1	31	incompatible	large	0	left	right	264
Sizeloc1b	6	2	Blocklist1	32	incompatible	large	1	left	left	393
Sizeloc1b	6	2	Blocklist1	33	incompatible	small	1	right	right	324
Sizeloc1b	6	2	Blocklist1	34	incompatible	small	1	right	right	459
Sizeloc1b	6	2	Blocklist1	35	incompatible	large	1	left	left	252
Sizeloc1b	6	2	Blocklist1	36	incompatible	large	1	left	left	373
Sizeloc1b	6	2	Blocklist1	37	incompatible	large	1	left	left	378
Sizeloc1b	6	2	Blocklist1	38	incompatible	small	1	right	right	422
Sizeloc1b	6	2	Blocklist1	39	incompatible	large	1	left	left	288
Sizeloc1b	6	2	Blocklist1	40	incompatible	large	1	left	left	328
Sizeloc1b	6	2	Blocklist1	41	incompatible	large	1	left	left	294
Sizeloc1b	6	2	Blocklist1	42	incompatible	small	1	right	right	326
Sizeloc1b	6	2	Blocklist1	43	incompatible	small	1	right	right	364
Sizeloc1b	6	2	Blocklist1	44	incompatible	small	1	right	right	289
Sizeloc1b	6	2	Blocklist1	45	incompatible	small	1	right	right	328
Sizeloc1b	6	2	Blocklist1	46	incompatible	large	1	left	left	287
Sizeloc1b	6	2	Blocklist1	47	incompatible	small	1	right	right	383
Sizeloc1b	6	2	Blocklist1	48	incompatible	small	1	right	right	395
Sizeloc1b	6	2	Blocklist1	49	incompatible	large	1	left	left	231
Sizeloc1b	6	2	Blocklist1	50	incompatible	small	1	right	right	321
Sizeloc1b	6	2	Blocklist1	51	incompatible	large	1	left	left	279
Sizeloc1b	6	2	Blocklist1	52	incompatible	small	1	right	right	312
Sizeloc1b	6	2	Blocklist1	53	incompatible	small	1	right	right	351
Sizeloc1b	6	2	Blocklist1	54	incompatible	small	1	right	right	356
Sizeloc1b	6	2	Blocklist1	55	incompatible	small	1	right	right	257
Sizeloc1b	6	2	Blocklist1	56	incompatible	small	1	right	right	402
Sizeloc1b	6	2	Blocklist1	57	incompatible	small	1	right	right	493
Sizeloc1b	6	2	Blocklist1	58	incompatible	small	1	right	right	341
Sizeloc1b	6	2	Blocklist1	59	incompatible	large	1	left	left	402
Sizeloc1b	6	2	Blocklist1	60	incompatible	large	1	left	left	358
Sizeloc1b	6	3	Blocklist1	1	compatible	large	1	right	right	305
Sizeloc1b	6	3	Blocklist1	2	compatible	small	1	left	left	264
Sizeloc1b	6	3	Blocklist1	3	compatible	large	1	right	right	233
Sizeloc1b	6	3	Blocklist1	4	compatible	small	1	left	left	243
Sizeloc1b	6	3	Blocklist1	5	compatible	small	1	left	left	317
Sizeloc1b	6	3	Blocklist1	6	compatible	small	1	left	left	316
Sizeloc1b	6	3	Blocklist1	7	compatible	large	1	right	right	227
Sizeloc1b	6	3	Blocklist1	8	compatible	large	1	right	right	325
Sizeloc1b	6	3	Blocklist1	9	compatible	small	1	left	left	451
Sizeloc1b	6	3	Blocklist1	10	compatible	large	1	right	right	229
Sizeloc1b	6	3	Blocklist1	11	compatible	small	1	left	left	311
Sizeloc1b	6	3	Blocklist1	12	compatible	small	1	left	left	342
Sizeloc1b	6	3	Blocklist1	13	compatible	small	1	left	left	324
Sizeloc1b	6	3	Blocklist1	14	compatible	large	1	right	right	282
Sizeloc1b	6	3	Blocklist1	15	compatible	small	1	left	left	402
Sizeloc1b	6	3	Blocklist1	16	compatible	large	1	right	right	269
Sizeloc1b	6	3	Blocklist1	17	compatible	large	1	right	right	350
Sizeloc1b	6	3	Blocklist1	18	compatible	small	1	left	left	468
Sizeloc1b	6	3	Blocklist1	19	compatible	large	1	right	right	301
Sizeloc1b	6	3	Blocklist1	20	compatible	large	1	right	right	340
Sizeloc1b	6	4	Blocklist1	1	compatible	small	1	left	left	282
Sizeloc1b	6	4	Blocklist1	2	compatible	small	1	left	left	290
Sizeloc1b	6	4	Blocklist1	3	compatible	large	1	right	right	322
Sizeloc1b	6	4	Blocklist1	4	compatible	large	1	right	right	240
Sizeloc1b	6	4	Blocklist1	5	compatible	large	1	right	right	266
Sizeloc1b	6	4	Blocklist1	6	compatible	small	1	left	left	307
Sizeloc1b	6	4	Blocklist1	7	compatible	small	1	left	left	322
Sizeloc1b	6	4	Blocklist1	8	compatible	small	1	left	left	328
Sizeloc1b	6	4	Blocklist1	9	compatible	small	1	left	left	302
Sizeloc1b	6	4	Blocklist1	10	compatible	small	1	left	left	318
Sizeloc1b	6	4	Blocklist1	11	compatible	small	1	left	left	285
Sizeloc1b	6	4	Blocklist1	12	compatible	small	1	left	left	373
Sizeloc1b	6	4	Blocklist1	13	compatible	large	1	right	right	353
Sizeloc1b	6	4	Blocklist1	14	compatible	small	1	left	left	447
Sizeloc1b	6	4	Blocklist1	15	compatible	large	1	right	right	296
Sizeloc1b	6	4	Blocklist1	16	compatible	large	1	right	right	344
Sizeloc1b	6	4	Blocklist1	17	compatible	large	1	right	right	350
Sizeloc1b	6	4	Blocklist1	18	compatible	large	1	right	right	259
Sizeloc1b	6	4	Blocklist1	19	compatible	small	1	left	left	300
Sizeloc1b	6	4	Blocklist1	20	compatible	small	1	left	left	340
Sizeloc1b	6	4	Blocklist1	21	compatible	large	1	right	right	249
Sizeloc1b	6	4	Blocklist1	22	compatible	large	1	right	right	243
Sizeloc1b	6	4	Blocklist1	23	compatible	large	1	right	right	317
Sizeloc1b	6	4	Blocklist1	24	compatible	small	1	left	left	292
Sizeloc1b	6	4	Blocklist1	25	compatible	small	1	left	left	355
Sizeloc1b	6	4	Blocklist1	26	compatible	small	1	left	left	312
Sizeloc1b	6	4	Blocklist1	27	compatible	large	1	right	right	255
Sizeloc1b	6	4	Blocklist1	28	compatible	large	1	right	right	312
Sizeloc1b	6	4	Blocklist1	29	compatible	small	1	left	left	319
Sizeloc1b	6	4	Blocklist1	30	compatible	large	1	right	right	286
Sizeloc1b	6	4	Blocklist1	31	compatible	large	1	right	right	350
Sizeloc1b	6	4	Blocklist1	32	compatible	large	1	right	right	244
Sizeloc1b	6	4	Blocklist1	33	compatible	small	1	left	left	405
Sizeloc1b	6	4	Blocklist1	34	compatible	small	1	left	left	296
Sizeloc1b	6	4	Blocklist1	35	compatible	large	1	right	right	312
Sizeloc1b	6	4	Blocklist1	36	compatible	large	1	right	right	295
Sizeloc1b	6	4	Blocklist1	37	compatible	large	1	right	right	294
Sizeloc1b	6	4	Blocklist1	38	compatible	small	0	left	right	294
Sizeloc1b	6	4	Blocklist1	39	compatible	large	1	right	right	286
Sizeloc1b	6	4	Blocklist1	40	compatible	large	1	right	right	310
Sizeloc1b	6	4	Blocklist1	41	compatible	large	1	right	right	285
Sizeloc1b	6	4	Blocklist1	42	compatible	large	1	right	right	325
Sizeloc1b	6	4	Blocklist1	43	compatible	small	1	left	left	283
Sizeloc1b	6	4	Blocklist1	44	compatible	large	1	right	right	268
Sizeloc1b	6	4	Blocklist1	45	compatible	small	1	left	left	308
Sizeloc1b	6	4	Blocklist1	46	compatible	large	1	right	right	259
Sizeloc1b	6	4	Blocklist1	47	compatible	small	1	left	left	348
Sizeloc1b	6	4	Blocklist1	48	compatible	large	1	right	right	298
Sizeloc1b	6	4	Blocklist1	49	compatible	large	1	right	right	282
Sizeloc1b	6	4	Blocklist1	50	compatible	large	1	right	right	314
Sizeloc1b	6	4	Blocklist1	51	compatible	large	1	right	right	297
Sizeloc1b	6	4	Blocklist1	52	compatible	small	1	left	left	336
Sizeloc1b	6	4	Blocklist1	53	compatible	small	1	left	left	327
Sizeloc1b	6	4	Blocklist1	54	compatible	small	1	left	left	301
Sizeloc1b	6	4	Blocklist1	55	compatible	small	1	left	left	324
Sizeloc1b	6	4	Blocklist1	56	compatible	small	1	left	left	299
Sizeloc1b	6	4	Blocklist1	57	compatible	small	1	left	left	306
Sizeloc1b	6	4	Blocklist1	58	compatible	large	1	right	right	249
Sizeloc1b	6	4	Blocklist1	59	compatible	small	1	left	left	291
Sizeloc1b	6	4	Blocklist1	60	compatible	small	1	left	left	298
Sizeloc1a	7	1	Blocklist1	1	compatible	large	0	right	none	424
Sizeloc1a	7	1	Blocklist1	2	compatible	small	0	left	none	474
Sizeloc1a	7	1	Blocklist1	3	compatible	small	0	left	none	0
Sizeloc1a	7	1	Blocklist1	4	compatible	large	1	right	right	390
Sizeloc1a	7	1	Blocklist1	5	compatible	large	1	right	right	370
Sizeloc1a	7	1	Blocklist1	6	compatible	large	1	right	right	287
Sizeloc1a	7	1	Blocklist1	7	compatible	small	1	left	left	383
Sizeloc1a	7	1	Blocklist1	8	compatible	small	1	left	left	379
Sizeloc1a	7	1	Blocklist1	9	compatible	small	1	left	left	336
Sizeloc1a	7	1	Blocklist1	10	compatible	large	1	right	right	310
Sizeloc1a	7	2	Blocklist1	1	compatible	small	1	left	left	495
Sizeloc1a	7	2	Blocklist1	2	compatible	large	1	right	right	311
Sizeloc1a	7	2	Blocklist1	3	compatible	small	1	left	left	366
Sizeloc1a	7	2	Blocklist1	4	compatible	large	1	right	right	291
Sizeloc1a	7	2	Blocklist1	5	compatible	small	1	left	left	402
Sizeloc1a	7	2	Blocklist1	6	compatible	large	1	right	right	302
Sizeloc1a	7	2	Blocklist1	7	compatible	small	1	left	left	453
Sizeloc1a	7	2	Blocklist1	8	compatible	large	1	right	right	342
Sizeloc1a	7	2	Blocklist1	9	compatible	large	1	right	right	316
Sizeloc1a	7	2	Blocklist1	10	compatible	large	1	right	right	291
Sizeloc1a	7	2	Blocklist1	11	compatible	small	1	left	left	378
Sizeloc1a	7	2	Blocklist1	12	compatible	large	1	right	right	319
Sizeloc1a	7	2	Blocklist1	13	compatible	large	1	right	right	294
Sizeloc1a	7	2	Blocklist1	14	compatible	large	1	right	right	285
Sizeloc1a	7	2	Blocklist1	15	compatible	large	1	right	right	310
Sizeloc1a	7	2	Blocklist1	16	compatible	large	1	right	right	301
Sizeloc1a	7	2	Blocklist1	17	compatible	small	1	left	left	348
Sizeloc1a	7	2	Blocklist1	18	compatible	large	1	right	right	338
Sizeloc1a	7	2	Blocklist1	19	compatible	large	1	right	right	263
Sizeloc1a	7	2	Blocklist1	20	compatible	small	1	left	left	344
Sizeloc1a	7	2	Blocklist1	21	compatible	small	1	left	left	366
Sizeloc1a	7	2	Blocklist1	22	compatible	small	1	left	left	331
Sizeloc1a	7	2	Blocklist1	23	compatible	large	1	right	right	353
Sizeloc1a	7	2	Blocklist1	24	compatible	large	1	right	right	287
Sizeloc1a	7	2	Blocklist1	25	compatible	small	1	left	left	351
Sizeloc1a	7	2	Blocklist1	26	compatible	large	1	right	right	309
Sizeloc1a	7	2	Blocklist1	27	compatible	small	1	left	left	372
Sizeloc1a	7	2	Blocklist1	28	compatible	small	1	left	left	376
Sizeloc1a	7	2	Blocklist1	29	compatible	small	1	left	left	372
Sizeloc1a	7	2	Blocklist1	30	compatible	small	1	left	left	312
Sizeloc1a	7	2	Blocklist1	31	compatible	small	1	left	left	343
Sizeloc1a	7	2	Blocklist1	32	compatible	small	1	left	left	333
Sizeloc1a	7	2	Blocklist1	33	compatible	large	1	right	right	427
Sizeloc1a	7	2	Blocklist1	34	compatible	small	1	left	left	534
Sizeloc1a	7	2	Blocklist1	35	compatible	small	1	left	left	380
Sizeloc1a	7	2	Blocklist1	36	compatible	large	1	right	right	336
Sizeloc1a	7	2	Blocklist1	37	compatible	small	1	left	left	373
Sizeloc1a	7	2	Blocklist1	38	compatible	small	1	left	left	321
Sizeloc1a	7	2	Blocklist1	39	compatible	large	1	right	right	480
Sizeloc1a	7	2	Blocklist1	40	compatible	large	1	right	right	328
Sizeloc1a	7	2	Blocklist1	41	compatible	large	1	right	right	478
Sizeloc1a	7	2	Blocklist1	42	compatible	small	1	left	left	399
Sizeloc1a	7	2	Blocklist1	43	compatible	large	1	right	right	330
Sizeloc1a	7	2	Blocklist1	44	compatible	large	1	right	right	481
Sizeloc1a	7	2	Blocklist1	45	compatible	small	1	left	left	409
Sizeloc1a	7	2	Blocklist1	46	compatible	small	1	left	left	380
Sizeloc1a	7	2	Blocklist1	47	compatible	large	1	right	right	376
Sizeloc1a	7	2	Blocklist1	48	compatible	small	1	left	left	372
Sizeloc1a	7	2	Blocklist1	49	compatible	large	1	right	right	345
Sizeloc1a	7	2	Blocklist1	50	compatible	large	1	right	right	454
Sizeloc1a	7	2	Blocklist1	51	compatible	small	1	left	left	367
Sizeloc1a	7	2	Blocklist1	52	compatible	large	1	right	right	300
Sizeloc1a	7	2	Blocklist1	53	compatible	small	1	left	left	420
Sizeloc1a	7	2	Blocklist1	54	compatible	small	1	left	left	366
Sizeloc1a	7	2	Blocklist1	55	compatible	large	1	right	right	355
Sizeloc1a	7	2	Blocklist1	56	compatible	large	1	right	right	328
Sizeloc1a	7	2	Blocklist1	57	compatible	small	1	left	left	430
Sizeloc1a	7	2	Blocklist1	58	compatible	large	1	right	right	353
Sizeloc1a	7	2	Blocklist1	59	compatible	small	1	left	left	414
Sizeloc1a	7	2	Blocklist1	60	compatible	small	1	left	left	1201
Sizeloc1a	7	3	Blocklist1	1	incompatible	small	1	right	right	505
Sizeloc1a	7	3	Blocklist1	2	incompatible	large	1	left	left	328
Sizeloc1a	7	3	Blocklist1	3	incompatible	small	1	right	right	326
Sizeloc1a	7	3	Blocklist1	4	incompatible	small	1	right	right	356
Sizeloc1a	7	3	Blocklist1	5	incompatible	small	1	right	right	265
Sizeloc1a	7	3	Blocklist1	6	incompatible	large	1	left	left	458
Sizeloc1a	7	3	Blocklist1	7	incompatible	large	1	left	left	267
Sizeloc1a	7	3	Blocklist1	8	incompatible	large	1	left	left	300
Sizeloc1a	7	3	Blocklist1	9	incompatible	large	1	left	left	356
Sizeloc1a	7	3	Blocklist1	10	incompatible	small	1	right	right	320
Sizeloc1a	7	3	Blocklist1	11	incompatible	small	1	right	right	327
Sizeloc1a	7	3	Blocklist1	12	incompatible	small	1	right	right	398
Sizeloc1a	7	3	Blocklist1	13	incompatible	large	1	left	left	385
Sizeloc1a	7	3	Blocklist1	14	incompatible	large	1	left	left	350
Sizeloc1a	7	3	Blocklist1	15	incompatible	small	1	right	right	403
Sizeloc1a	7	3	Blocklist1	16	incompatible	large	1	left	left	415
Sizeloc1a	7	3	Blocklist1	17	incompatible	small	1	right	right	378
Sizeloc1a	7	3	Blocklist1	18	incompatible	large	1	left	left	326
Sizeloc1a	7	3	Blocklist1	19	incompatible	small	1	right	right	308
Sizeloc1a	7	3	Blocklist1	20	incompatible	large	1	left	left	323
Sizeloc1a	7	4	Blocklist1	1	incompatible	large	1	left	left	441
Sizeloc1a	7	4	Blocklist1	2	incompatible	small	1	right	right	411
Sizeloc1a	7	4	Blocklist1	3	incompatible	small	1	right	right	302
Sizeloc1a	7	4	Blocklist1	4	incompatible	large	1	left	left	333
Sizeloc1a	7	4	Blocklist1	5	incompatible	small	1	right	right	500
Sizeloc1a	7	4	Blocklist1	6	incompatible	small	1	right	right	307
Sizeloc1a	7	4	Blocklist1	7	incompatible	small	1	right	right	306
Sizeloc1a	7	4	Blocklist1	8	incompatible	small	1	right	right	321
Sizeloc1a	7	4	Blocklist1	9	incompatible	large	1	left	left	464
Sizeloc1a	7	4	Blocklist1	10	incompatible	small	1	right	right	352
Sizeloc1a	7	4	Blocklist1	11	incompatible	large	1	left	left	398
Sizeloc1a	7	4	Blocklist1	12	incompatible	small	1	right	right	426
Sizeloc1a	7	4	Blocklist1	13	incompatible	small	1	right	right	316
Sizeloc1a	7	4	Blocklist1	14	incompatible	small	1	right	right	467
Sizeloc1a	7	4	Blocklist1	15	incompatible	small	1	right	right	404
Sizeloc1a	7	4	Blocklist1	16	incompatible	small	1	right	right	304
Sizeloc1a	7	4	Blocklist1	17	incompatible	small	1	right	right	375
Sizeloc1a	7	4	Blocklist1	18	incompatible	large	1	left	left	420
Sizeloc1a	7	4	Blocklist1	19	incompatible	small	1	right	right	406
Sizeloc1a	7	4	Blocklist1	20	incompatible	small	1	right	right	305
Sizeloc1a	7	4	Blocklist1	21	incompatible	large	1	left	left	536
Sizeloc1a	7	4	Blocklist1	22	incompatible	small	1	right	right	446
Sizeloc1a	7	4	Blocklist1	23	incompatible	large	1	left	left	296
Sizeloc1a	7	4	Blocklist1	24	incompatible	small	1	right	right	351
Sizeloc1a	7	4	Blocklist1	25	incompatible	small	1	right	right	325
Sizeloc1a	7	4	Blocklist1	26	incompatible	large	1	left	left	283
Sizeloc1a	7	4	Blocklist1	27	incompatible	small	1	right	right	387
Sizeloc1a	7	4	Blocklist1	28	incompatible	large	1	left	left	288
Sizeloc1a	7	4	Blocklist1	29	incompatible	large	1	left	left	343
Sizeloc1a	7	4	Blocklist1	30	incompatible	large	1	left	left	389
Sizeloc1a	7	4	Blocklist1	31	incompatible	small	1	right	right	473
Sizeloc1a	7	4	Blocklist1	32	incompatible	large	1	left	left	369
Sizeloc1a	7	4	Blocklist1	33	incompatible	large	1	left	left	310
Sizeloc1a	7	4	Blocklist1	34	incompatible	small	1	right	right	341
Sizeloc1a	7	4	Blocklist1	35	incompatible	small	1	right	right	330
Sizeloc1a	7	4	Blocklist1	36	incompatible	large	1	left	left	289
Sizeloc1a	7	4	Blocklist1	37	incompatible	large	1	left	left	1208
Sizeloc1a	7	4	Blocklist1	38	incompatible	large	1	left	left	292
Sizeloc1a	7	4	Blocklist1	39	incompatible	large	1	left	left	267
Sizeloc1a	7	4	Blocklist1	40	incompatible	large	1	left	left	292
Sizeloc1a	7	4	Blocklist1	41	incompatible	small	1	right	right	324
Sizeloc1a	7	4	Blocklist1	42	incompatible	small	1	right	right	362
Sizeloc1a	7	4	Blocklist1	43	incompatible	small	1	right	right	335
Sizeloc1a	7	4	Blocklist1	44	incompatible	small	1	right	right	405
Sizeloc1a	7	4	Blocklist1	45	incompatible	large	1	left	left	696
Sizeloc1a	7	4	Blocklist1	46	incompatible	large	1	left	left	264
Sizeloc1a	7	4	Blocklist1	47	incompatible	small	1	right	right	353
Sizeloc1a	7	4	Blocklist1	48	incompatible	large	1	left	left	350
Sizeloc1a	7	4	Blocklist1	49	incompatible	large	1	left	left	436
Sizeloc1a	7	4	Blocklist1	50	incompatible	large	1	left	left	294
Sizeloc1a	7	4	Blocklist1	51	incompatible	large	1	left	left	390
Sizeloc1a	7	4	Blocklist1	52	incompatible	large	1	left	left	314
Sizeloc1a	7	4	Blocklist1	53	incompatible	small	1	right	right	465
Sizeloc1a	7	4	Blocklist1	54	incompatible	small	1	right	right	297
Sizeloc1a	7	4	Blocklist1	55	incompatible	large	1	left	left	449
Sizeloc1a	7	4	Blocklist1	56	incompatible	large	1	left	left	323
Sizeloc1a	7	4	Blocklist1	57	incompatible	large	1	left	left	313
Sizeloc1a	7	4	Blocklist1	58	incompatible	large	1	left	left	328
Sizeloc1a	7	4	Blocklist1	59	incompatible	small	1	right	right	334
Sizeloc1a	7	4	Blocklist1	60	incompatible	large	1	left	left	308
Sizeloc1b	8	1	Blocklist1	1	incompatible	small	0	right	left	545
Sizeloc1b	8	1	Blocklist1	2	incompatible	small	0	right	left	591
Sizeloc1b	8	1	Blocklist1	3	incompatible	large	0	left	right	627
Sizeloc1b	8	1	Blocklist1	4	incompatible	large	0	left	right	517
Sizeloc1b	8	1	Blocklist1	5	incompatible	large	1	left	left	620
Sizeloc1b	8	1	Blocklist1	6	incompatible	small	1	right	right	455
Sizeloc1b	8	1	Blocklist1	7	incompatible	large	1	left	left	624
Sizeloc1b	8	1	Blocklist1	8	incompatible	small	1	right	right	410
Sizeloc1b	8	1	Blocklist1	9	incompatible	small	1	right	right	469
Sizeloc1b	8	1	Blocklist1	10	incompatible	large	1	left	left	398
Sizeloc1b	8	2	Blocklist1	1	incompatible	large	0	left	right	533
Sizeloc1b	8	2	Blocklist1	2	incompatible	large	1	left	left	507
Sizeloc1b	8	2	Blocklist1	3	incompatible	large	1	left	left	442
Sizeloc1b	8	2	Blocklist1	4	incompatible	small	1	right	right	372
Sizeloc1b	8	2	Blocklist1	5	incompatible	small	1	right	right	409
Sizeloc1b	8	2	Blocklist1	6	incompatible	small	1	right	right	372
Sizeloc1b	8	2	Blocklist1	7	incompatible	large	1	left	left	352
Sizeloc1b	8	2	Blocklist1	8	incompatible	small	1	right	right	374
Sizeloc1b	8	2	Blocklist1	9	incompatible	large	1	left	left	274
Sizeloc1b	8	2	Blocklist1	10	incompatible	small	1	right	right	395
Sizeloc1b	8	2	Blocklist1	11	incompatible	small	1	right	right	358
Sizeloc1b	8	2	Blocklist1	12	incompatible	large	1	left	left	331
Sizeloc1b	8	2	Blocklist1	13	incompatible	large	0	left	right	458
Sizeloc1b	8	2	Blocklist1	14	incompatible	small	1	right	right	426
Sizeloc1b	8	2	Blocklist1	15	incompatible	large	1	left	left	397
Sizeloc1b	8	2	Blocklist1	16	incompatible	large	1	left	left	360
Sizeloc1b	8	2	Blocklist1	17	incompatible	large	1	left	left	341
Sizeloc1b	8	2	Blocklist1	18	incompatible	large	1	left	left	507
Sizeloc1b	8	2	Blocklist1	19	incompatible	small	1	right	right	410
Sizeloc1b	8	2	Blocklist1	20	incompatible	small	1	right	right	493
Sizeloc1b	8	2	Blocklist1	21	incompatible	large	1	left	left	381
Sizeloc1b	8	2	Blocklist1	22	incompatible	large	1	left	left	361
Sizeloc1b	8	2	Blocklist1	23	incompatible	small	1	right	right	390
Sizeloc1b	8	2	Blocklist1	24	incompatible	small	1	right	right	402
Sizeloc1b	8	2	Blocklist1	25	incompatible	small	1	right	right	517
Sizeloc1b	8	2	Blocklist1	26	incompatible	large	1	left	left	652
Sizeloc1b	8	2	Blocklist1	27	incompatible	large	1	left	left	286
Sizeloc1b	8	2	Blocklist1	28	incompatible	large	1	left	left	342
Sizeloc1b	8	2	Blocklist1	29	incompatible	small	0	right	left	356
Sizeloc1b	8	2	Blocklist1	30	incompatible	small	1	right	right	425
Sizeloc1b	8	2	Blocklist1	31	incompatible	large	1	left	left	251
Sizeloc1b	8	2	Blocklist1	32	incompatible	small	1	right	right	397
Sizeloc1b	8	2	Blocklist1	33	incompatible	large	1	left	left	368
Sizeloc1b	8	2	Blocklist1	34	incompatible	large	1	left	left	357
Sizeloc1b	8	2	Blocklist1	35	incompatible	small	1	right	right	458
Sizeloc1b	8	2	Blocklist1	36	incompatible	large	1	left	left	323
Sizeloc1b	8	2	Blocklist1	37	incompatible	small	1	right	right	425
Sizeloc1b	8	2	Blocklist1	38	incompatible	large	1	left	left	340
Sizeloc1b	8	2	Blocklist1	39	incompatible	small	1	right	right	529
Sizeloc1b	8	2	Blocklist1	40	incompatible	small	1	right	right	440
Sizeloc1b	8	2	Blocklist1	41	incompatible	small	1	right	right	417
Sizeloc1b	8	2	Blocklist1	42	incompatible	small	1	right	right	484
Sizeloc1b	8	2	Blocklist1	43	incompatible	small	1	right	right	453
Sizeloc1b	8	2	Blocklist1	44	incompatible	small	1	right	right	414
Sizeloc1b	8	2	Blocklist1	45	incompatible	small	1	right	right	385
Sizeloc1b	8	2	Blocklist1	46	incompatible	large	1	left	left	301
Sizeloc1b	8	2	Blocklist1	47	incompatible	large	1	left	left	293
Sizeloc1b	8	2	Blocklist1	48	incompatible	large	1	left	left	349
Sizeloc1b	8	2	Blocklist1	49	incompatible	large	1	left	left	338
Sizeloc1b	8	2	Blocklist1	50	incompatible	large	1	left	left	352
Sizeloc1b	8	2	Blocklist1	51	incompatible	small	1	right	right	446
Sizeloc1b	8	2	Blocklist1	52	incompatible	small	1	right	right	375
Sizeloc1b	8	2	Blocklist1	53	incompatible	large	1	left	left	299
Sizeloc1b	8	2	Blocklist1	54	incompatible	small	1	right	right	499
Sizeloc1b	8	2	Blocklist1	55	incompatible	small	1	right	right	531
Sizeloc1b	8	2	Blocklist1	56	incompatible	large	1	left	left	561
Sizeloc1b	8	2	Blocklist1	57	incompatible	large	1	left	left	534
Sizeloc1b	8	2	Blocklist1	58	incompatible	small	1	right	right	404
Sizeloc1b	8	2	Blocklist1	59	incompatible	large	1	left	left	352
Sizeloc1b	8	2	Blocklist1	60	incompatible	small	1	right	right	478
Sizeloc1b	8	3	Blocklist1	1	compatible	large	1	right	right	470
Sizeloc1b	8	3	Blocklist1	2	compatible	small	0	left	right	414
Sizeloc1b	8	3	Blocklist1	3	compatible	large	1	right	right	489
Sizeloc1b	8	3	Blocklist1	4	compatible	large	1	right	right	369
Sizeloc1b	8	3	Blocklist1	5	compatible	small	1	left	left	382
Sizeloc1b	8	3	Blocklist1	6	compatible	small	1	left	left	250
Sizeloc1b	8	3	Blocklist1	7	compatible	large	1	right	right	380
Sizeloc1b	8	3	Blocklist1	8	compatible	large	1	right	right	512
Sizeloc1b	8	3	Blocklist1	9	compatible	large	1	right	right	327
Sizeloc1b	8	3	Blocklist1	10	compatible	small	1	left	left	445
Sizeloc1b	8	3	Blocklist1	11	compatible	large	1	right	right	447
Sizeloc1b	8	3	Blocklist1	12	compatible	small	1	left	left	457
Sizeloc1b	8	3	Blocklist1	13	compatible	small	1	left	left	402
Sizeloc1b	8	3	Blocklist1	14	compatible	large	1	right	right	397
Sizeloc1b	8	3	Blocklist1	15	compatible	large	1	right	right	393
Sizeloc1b	8	3	Blocklist1	16	compatible	small	1	left	left	236
Sizeloc1b	8	3	Blocklist1	17	compatible	small	1	left	left	255
Sizeloc1b	8	3	Blocklist1	18	compatible	small	1	left	left	320
Sizeloc1b	8	3	Blocklist1	19	compatible	large	1	right	right	247
Sizeloc1b	8	3	Blocklist1	20	compatible	small	1	left	left	401
Sizeloc1b	8	4	Blocklist1	1	compatible	large	1	right	right	358
Sizeloc1b	8	4	Blocklist1	2	compatible	small	1	left	left	379
Sizeloc1b	8	4	Blocklist1	3	compatible	small	1	left	left	327
Sizeloc1b	8	4	Blocklist1	4	compatible	small	1	left	left	301
Sizeloc1b	8	4	Blocklist1	5	compatible	small	0	left	right	276
Sizeloc1b	8	4	Blocklist1	6	compatible	large	1	right	right	365
Sizeloc1b	8	4	Blocklist1	7	compatible	large	1	right	right	346
Sizeloc1b	8	4	Blocklist1	8	compatible	large	1	right	right	375
Sizeloc1b	8	4	Blocklist1	9	compatible	small	1	left	left	348
Sizeloc1b	8	4	Blocklist1	10	compatible	large	1	right	right	337
Sizeloc1b	8	4	Blocklist1	11	compatible	small	1	left	left	359
Sizeloc1b	8	4	Blocklist1	12	compatible	large	1	right	right	356
Sizeloc1b	8	4	Blocklist1	13	compatible	small	1	left	left	361
Sizeloc1b	8	4	Blocklist1	14	compatible	large	1	right	right	446
Sizeloc1b	8	4	Blocklist1	15	compatible	large	1	right	right	480
Sizeloc1b	8	4	Blocklist1	16	compatible	large	1	right	right	408
Sizeloc1b	8	4	Blocklist1	17	compatible	large	1	right	right	627
Sizeloc1b	8	4	Blocklist1	18	compatible	large	1	right	right	342
Sizeloc1b	8	4	Blocklist1	19	compatible	large	1	right	right	315
Sizeloc1b	8	4	Blocklist1	20	compatible	large	1	right	right	346
Sizeloc1b	8	4	Blocklist1	21	compatible	small	1	left	left	392
Sizeloc1b	8	4	Blocklist1	22	compatible	large	1	right	right	427
Sizeloc1b	8	4	Blocklist1	23	compatible	small	1	left	left	342
Sizeloc1b	8	4	Blocklist1	24	compatible	large	1	right	right	507
Sizeloc1b	8	4	Blocklist1	25	compatible	large	1	right	right	426
Sizeloc1b	8	4	Blocklist1	26	compatible	large	1	right	right	573
Sizeloc1b	8	4	Blocklist1	27	compatible	small	1	left	left	401
Sizeloc1b	8	4	Blocklist1	28	compatible	small	1	left	left	229
Sizeloc1b	8	4	Blocklist1	29	compatible	small	1	left	left	247
Sizeloc1b	8	4	Blocklist1	30	compatible	small	1	left	left	376
Sizeloc1b	8	4	Blocklist1	31	compatible	small	1	left	left	453
Sizeloc1b	8	4	Blocklist1	32	compatible	small	1	left	left	454
Sizeloc1b	8	4	Blocklist1	33	compatible	small	1	left	left	335
Sizeloc1b	8	4	Blocklist1	34	compatible	small	1	left	left	293
Sizeloc1b	8	4	Blocklist1	35	compatible	large	1	right	right	429
Sizeloc1b	8	4	Blocklist1	36	compatible	large	1	right	right	367
Sizeloc1b	8	4	Blocklist1	37	compatible	small	1	left	left	388
Sizeloc1b	8	4	Blocklist1	38	compatible	large	1	right	right	504
Sizeloc1b	8	4	Blocklist1	39	compatible	large	1	right	right	351
Sizeloc1b	8	4	Blocklist1	40	compatible	small	1	left	left	397
Sizeloc1b	8	4	Blocklist1	41	compatible	small	1	left	left	288
Sizeloc1b	8	4	Blocklist1	42	compatible	small	1	left	left	240
Sizeloc1b	8	4	Blocklist1	43	compatible	large	0	right	left	210
Sizeloc1b	8	4	Blocklist1	44	compatible	large	1	right	right	332
Sizeloc1b	8	4	Blocklist1	45	compatible	large	1	right	right	323
Sizeloc1b	8	4	Blocklist1	46	compatible	small	1	left	left	281
Sizeloc1b	8	4	Blocklist1	47	compatible	small	1	left	left	265
Sizeloc1b	8	4	Blocklist1	48	compatible	large	1	right	right	362
Sizeloc1b	8	4	Blocklist1	49	compatible	small	1	left	left	303
Sizeloc1b	8	4	Blocklist1	50	compatible	small	1	left	left	383
Sizeloc1b	8	4	Blocklist1	51	compatible	small	1	left	left	307
Sizeloc1b	8	4	Blocklist1	52	compatible	small	1	left	left	290
Sizeloc1b	8	4	Blocklist1	53	compatible	large	1	right	right	338
Sizeloc1b	8	4	Blocklist1	54	compatible	large	1	right	right	344
Sizeloc1b	8	4	Blocklist1	55	compatible	large	1	right	right	429
Sizeloc1b	8	4	Blocklist1	56	compatible	small	1	left	left	376
Sizeloc1b	8	4	Blocklist1	57	compatible	small	1	left	left	412
Sizeloc1b	8	4	Blocklist1	58	compatible	large	1	right	right	439
Sizeloc1b	8	4	Blocklist1	59	compatible	small	1	left	left	377
Sizeloc1b	8	4	Blocklist1	60	compatible	large	1	right	right	501
Sizeloc1a	9	1	Blocklist1	1	compatible	large	1	right	right	657
Sizeloc1a	9	1	Blocklist1	2	compatible	large	1	right	right	737
Sizeloc1a	9	1	Blocklist1	3	compatible	small	1	left	left	743
Sizeloc1a	9	1	Blocklist1	4	compatible	small	1	left	left	692
Sizeloc1a	9	1	Blocklist1	5	compatible	large	1	right	right	507
Sizeloc1a	9	1	Blocklist1	6	compatible	small	1	left	left	529
Sizeloc1a	9	1	Blocklist1	7	compatible	large	1	right	right	430
Sizeloc1a	9	1	Blocklist1	8	compatible	small	1	left	left	441
Sizeloc1a	9	1	Blocklist1	9	compatible	large	1	right	right	378
Sizeloc1a	9	1	Blocklist1	10	compatible	small	1	left	left	374
Sizeloc1a	9	2	Blocklist1	1	compatible	large	1	right	right	448
Sizeloc1a	9	2	Blocklist1	2	compatible	small	1	left	left	434
Sizeloc1a	9	2	Blocklist1	3	compatible	large	1	right	right	428
Sizeloc1a	9	2	Blocklist1	4	compatible	small	1	left	left	422
Sizeloc1a	9	2	Blocklist1	5	compatible	large	1	right	right	304
Sizeloc1a	9	2	Blocklist1	6	compatible	small	1	left	left	407
Sizeloc1a	9	2	Blocklist1	7	compatible	small	1	left	left	546
Sizeloc1a	9	2	Blocklist1	8	compatible	large	1	right	right	400
Sizeloc1a	9	2	Blocklist1	9	compatible	large	1	right	right	443
Sizeloc1a	9	2	Blocklist1	10	compatible	small	1	left	left	485
Sizeloc1a	9	2	Blocklist1	11	compatible	large	1	right	right	381
Sizeloc1a	9	2	Blocklist1	12	compatible	large	1	right	right	490
Sizeloc1a	9	2	Blocklist1	13	compatible	small	1	left	left	545
Sizeloc1a	9	2	Blocklist1	14	compatible	large	1	right	right	319
Sizeloc1a	9	2	Blocklist1	15	compatible	large	1	right	right	502
Sizeloc1a	9	2	Blocklist1	16	compatible	small	1	left	left	477
Sizeloc1a	9	2	Blocklist1	17	compatible	large	1	right	right	437
Sizeloc1a	9	2	Blocklist1	18	compatible	small	1	left	left	495
Sizeloc1a	9	2	Blocklist1	19	compatible	small	1	left	left	439
Sizeloc1a	9	2	Blocklist1	20	compatible	large	1	right	right	360
Sizeloc1a	9	2	Blocklist1	21	compatible	large	1	right	right	341
Sizeloc1a	9	2	Blocklist1	22	compatible	large	1	right	right	331
Sizeloc1a	9	2	Blocklist1	23	compatible	large	1	right	right	337
Sizeloc1a	9	2	Blocklist1	24	compatible	small	1	left	left	383
Sizeloc1a	9	2	Blocklist1	25	compatible	large	1	right	right	364
Sizeloc1a	9	2	Blocklist1	26	compatible	large	1	right	right	369
Sizeloc1a	9	2	Blocklist1	27	compatible	small	1	left	left	430
Sizeloc1a	9	2	Blocklist1	28	compatible	large	1	right	right	456
Sizeloc1a	9	2	Blocklist1	29	compatible	small	1	left	left	417
Sizeloc1a	9	2	Blocklist1	30	compatible	small	1	left	left	452
Sizeloc1a	9	2	Blocklist1	31	compatible	small	1	left	left	438
Sizeloc1a	9	2	Blocklist1	32	compatible	small	1	left	left	503
Sizeloc1a	9	2	Blocklist1	33	compatible	large	1	right	right	454
Sizeloc1a	9	2	Blocklist1	34	compatible	small	1	left	left	455
Sizeloc1a	9	2	Blocklist1	35	compatible	large	1	right	right	416
Sizeloc1a	9	2	Blocklist1	36	compatible	large	1	right	right	411
Sizeloc1a	9	2	Blocklist1	37	compatible	small	1	left	left	486
Sizeloc1a	9	2	Blocklist1	38	compatible	small	1	left	left	358
Sizeloc1a	9	2	Blocklist1	39	compatible	large	1	right	right	427
Sizeloc1a	9	2	Blocklist1	40	compatible	small	1	left	left	469
Sizeloc1a	9	2	Blocklist1	41	compatible	small	1	left	left	445
Sizeloc1a	9	2	Blocklist1	42	compatible	small	1	left	left	463
Sizeloc1a	9	2	Blocklist1	43	compatible	large	1	right	right	368
Sizeloc1a	9	2	Blocklist1	44	compatible	large	1	right	right	501
Sizeloc1a	9	2	Blocklist1	45	compatible	small	1	left	left	405
Sizeloc1a	9	2	Blocklist1	46	compatible	large	1	right	right	408
Sizeloc1a	9	2	Blocklist1	47	compatible	small	1	left	left	467
Sizeloc1a	9	2	Blocklist1	48	compatible	small	1	left	left	515
Sizeloc1a	9	2	Blocklist1	49	compatible	small	1	left	left	395
Sizeloc1a	9	2	Blocklist1	50	compatible	large	1	right	right	390
Sizeloc1a	9	2	Blocklist1	51	compatible	large	1	right	right	370
Sizeloc1a	9	2	Blocklist1	52	compatible	large	1	right	right	415
Sizeloc1a	9	2	Blocklist1	53	compatible	large	1	right	right	338
Sizeloc1a	9	2	Blocklist1	54	compatible	large	1	right	right	375
Sizeloc1a	9	2	Blocklist1	55	compatible	small	1	left	left	436
Sizeloc1a	9	2	Blocklist1	56	compatible	small	1	left	left	413
Sizeloc1a	9	2	Blocklist1	57	compatible	large	1	right	right	488
Sizeloc1a	9	2	Blocklist1	58	compatible	small	1	left	left	472
Sizeloc1a	9	2	Blocklist1	59	compatible	small	1	left	left	504
Sizeloc1a	9	2	Blocklist1	60	compatible	small	1	left	left	463
Sizeloc1a	9	3	Blocklist1	1	incompatible	large	1	left	left	489
Sizeloc1a	9	3	Blocklist1	2	incompatible	small	1	right	right	465
Sizeloc1a	9	3	Blocklist1	3	incompatible	small	1	right	right	642
Sizeloc1a	9	3	Blocklist1	4	incompatible	large	1	left	left	595
Sizeloc1a	9	3	Blocklist1	5	incompatible	large	1	left	left	527
Sizeloc1a	9	3	Blocklist1	6	incompatible	small	1	right	right	421
Sizeloc1a	9	3	Blocklist1	7	incompatible	large	1	left	left	456
Sizeloc1a	9	3	Blocklist1	8	incompatible	large	1	left	left	721
Sizeloc1a	9	3	Blocklist1	9	incompatible	large	1	left	left	512
Sizeloc1a	9	3	Blocklist1	10	incompatible	large	1	left	left	423
Sizeloc1a	9	3	Blocklist1	11	incompatible	small	1	right	right	561
Sizeloc1a	9	3	Blocklist1	12	incompatible	large	1	left	left	670
Sizeloc1a	9	3	Blocklist1	13	incompatible	small	1	right	right	407
Sizeloc1a	9	3	Blocklist1	14	incompatible	large	1	left	left	434
Sizeloc1a	9	3	Blocklist1	15	incompatible	small	1	right	right	508
Sizeloc1a	9	3	Blocklist1	16	incompatible	large	1	left	left	387
Sizeloc1a	9	3	Blocklist1	17	incompatible	small	1	right	right	768
Sizeloc1a	9	3	Blocklist1	18	incompatible	small	1	right	right	461
Sizeloc1a	9	3	Blocklist1	19	incompatible	small	1	right	right	486
Sizeloc1a	9	3	Blocklist1	20	incompatible	small	1	right	right	429
Sizeloc1a	9	4	Blocklist1	1	incompatible	small	1	right	right	562
Sizeloc1a	9	4	Blocklist1	2	incompatible	large	1	left	left	351
Sizeloc1a	9	4	Blocklist1	3	incompatible	large	1	left	left	381
Sizeloc1a	9	4	Blocklist1	4	incompatible	small	1	right	right	409
Sizeloc1a	9	4	Blocklist1	5	incompatible	small	1	right	right	452
Sizeloc1a	9	4	Blocklist1	6	incompatible	small	1	right	right	381
Sizeloc1a	9	4	Blocklist1	7	incompatible	large	1	left	left	434
Sizeloc1a	9	4	Blocklist1	8	incompatible	small	1	right	right	420
Sizeloc1a	9	4	Blocklist1	9	incompatible	small	1	right	right	399
Sizeloc1a	9	4	Blocklist1	10	incompatible	small	1	right	right	427
Sizeloc1a	9	4	Blocklist1	11	incompatible	large	1	left	left	437
Sizeloc1a	9	4	Blocklist1	12	incompatible	small	1	right	right	439
Sizeloc1a	9	4	Blocklist1	13	incompatible	large	1	left	left	425
Sizeloc1a	9	4	Blocklist1	14	incompatible	large	1	left	left	443
Sizeloc1a	9	4	Blocklist1	15	incompatible	large	1	left	left	389
Sizeloc1a	9	4	Blocklist1	16	incompatible	small	1	right	right	464
Sizeloc1a	9	4	Blocklist1	17	incompatible	large	1	left	left	521
Sizeloc1a	9	4	Blocklist1	18	incompatible	small	1	right	right	472
Sizeloc1a	9	4	Blocklist1	19	incompatible	large	1	left	left	440
Sizeloc1a	9	4	Blocklist1	20	incompatible	small	1	right	right	458
Sizeloc1a	9	4	Blocklist1	21	incompatible	large	1	left	left	387
Sizeloc1a	9	4	Blocklist1	22	incompatible	large	1	left	left	359
Sizeloc1a	9	4	Blocklist1	23	incompatible	large	1	left	left	460
Sizeloc1a	9	4	Blocklist1	24	incompatible	small	1	right	right	445
Sizeloc1a	9	4	Blocklist1	25	incompatible	small	1	right	right	503
Sizeloc1a	9	4	Blocklist1	26	incompatible	large	1	left	left	430
Sizeloc1a	9	4	Blocklist1	27	incompatible	small	1	right	right	544
Sizeloc1a	9	4	Blocklist1	28	incompatible	large	1	left	left	534
Sizeloc1a	9	4	Blocklist1	29	incompatible	large	1	left	left	388
Sizeloc1a	9	4	Blocklist1	30	incompatible	large	1	left	left	408
Sizeloc1a	9	4	Blocklist1	31	incompatible	small	1	right	right	459
Sizeloc1a	9	4	Blocklist1	32	incompatible	small	1	right	right	412
Sizeloc1a	9	4	Blocklist1	33	incompatible	small	1	right	right	391
Sizeloc1a	9	4	Blocklist1	34	incompatible	large	1	left	left	499
Sizeloc1a	9	4	Blocklist1	35	incompatible	large	1	left	left	394
Sizeloc1a	9	4	Blocklist1	36	incompatible	large	1	left	left	406
Sizeloc1a	9	4	Blocklist1	37	incompatible	large	1	left	left	457
Sizeloc1a	9	4	Blocklist1	38	incompatible	large	1	left	left	386
Sizeloc1a	9	4	Blocklist1	39	incompatible	small	1	right	right	454
Sizeloc1a	9	4	Blocklist1	40	incompatible	small	1	right	right	383
Sizeloc1a	9	4	Blocklist1	41	incompatible	large	1	left	left	492
Sizeloc1a	9	4	Blocklist1	42	incompatible	large	1	left	left	371
Sizeloc1a	9	4	Blocklist1	43	incompatible	small	1	right	right	424
Sizeloc1a	9	4	Blocklist1	44	incompatible	large	1	left	left	490
Sizeloc1a	9	4	Blocklist1	45	incompatible	small	1	right	right	450
Sizeloc1a	9	4	Blocklist1	46	incompatible	small	1	right	right	372
Sizeloc1a	9	4	Blocklist1	47	incompatible	large	1	left	left	400
Sizeloc1a	9	4	Blocklist1	48	incompatible	small	1	right	right	372
Sizeloc1a	9	4	Blocklist1	49	incompatible	small	1	right	right	400
Sizeloc1a	9	4	Blocklist1	50	incompatible	small	1	right	right	388
Sizeloc1a	9	4	Blocklist1	51	incompatible	small	1	right	right	360
Sizeloc1a	9	4	Blocklist1	52	incompatible	large	1	left	left	469
Sizeloc1a	9	4	Blocklist1	53	incompatible	small	1	right	right	534
Sizeloc1a	9	4	Blocklist1	54	incompatible	large	1	left	left	500
Sizeloc1a	9	4	Blocklist1	55	incompatible	small	1	right	right	436
Sizeloc1a	9	4	Blocklist1	56	incompatible	small	1	right	right	462
Sizeloc1a	9	4	Blocklist1	57	incompatible	small	1	right	right	447
Sizeloc1a	9	4	Blocklist1	58	incompatible	large	1	left	left	504
Sizeloc1a	9	4	Blocklist1	59	incompatible	large	1	left	left	431
Sizeloc1a	9	4	Blocklist1	60	incompatible	large	1	left	left	417
Sizeloc1b	10	1	Blocklist1	1	incompatible	large	0	left	none	714
Sizeloc1b	10	1	Blocklist1	2	incompatible	large	0	left	none	369
Sizeloc1b	10	1	Blocklist1	3	incompatible	small	0	right	none	653
Sizeloc1b	10	1	Blocklist1	4	incompatible	large	0	left	none	614
Sizeloc1b	10	1	Blocklist1	5	incompatible	small	0	right	none	0
Sizeloc1b	10	1	Blocklist1	6	incompatible	large	1	left	left	645
Sizeloc1b	10	1	Blocklist1	7	incompatible	small	1	right	right	478
Sizeloc1b	10	1	Blocklist1	8	incompatible	small	1	right	right	398
Sizeloc1b	10	1	Blocklist1	9	incompatible	small	1	right	right	584
Sizeloc1b	10	1	Blocklist1	10	incompatible	large	1	left	left	323
Sizeloc1b	10	2	Blocklist1	1	incompatible	small	1	right	right	589
Sizeloc1b	10	2	Blocklist1	2	incompatible	small	1	right	right	440
Sizeloc1b	10	2	Blocklist1	3	incompatible	large	1	left	left	298
Sizeloc1b	10	2	Blocklist1	4	incompatible	small	1	right	right	378
Sizeloc1b	10	2	Blocklist1	5	incompatible	small	1	right	right	318
Sizeloc1b	10	2	Blocklist1	6	incompatible	large	1	left	left	325
Sizeloc1b	10	2	Blocklist1	7	incompatible	small	1	right	right	347
Sizeloc1b	10	2	Blocklist1	8	incompatible	large	1	left	left	361
Sizeloc1b	10	2	Blocklist1	9	incompatible	small	0	right	left	318
Sizeloc1b	10	2	Blocklist1	10	incompatible	large	1	left	left	324
Sizeloc1b	10	2	Blocklist1	11	incompatible	small	0	right	left	346
Sizeloc1b	10	2	Blocklist1	12	incompatible	large	1	left	left	360
Sizeloc1b	10	2	Blocklist1	13	incompatible	large	1	left	left	285
Sizeloc1b	10	2	Blocklist1	14	incompatible	large	1	left	left	333
Sizeloc1b	10	2	Blocklist1	15	incompatible	large	1	left	left	459
Sizeloc1b	10	2	Blocklist1	16	incompatible	small	1	right	right	372
Sizeloc1b	10	2	Blocklist1	17	incompatible	small	1	right	right	329
Sizeloc1b	10	2	Blocklist1	18	incompatible	small	1	right	right	343
Sizeloc1b	10	2	Blocklist1	19	incompatible	small	1	right	right	292
Sizeloc1b	10	2	Blocklist1	20	incompatible	large	1	left	left	364
Sizeloc1b	10	2	Blocklist1	21	incompatible	small	0	right	left	345
Sizeloc1b	10	2	Blocklist1	22	incompatible	small	1	right	right	367
Sizeloc1b	10	2	Blocklist1	23	incompatible	small	1	right	right	356
Sizeloc1b	10	2	Blocklist1	24	incompatible	large	1	left	left	385
Sizeloc1b	10	2	Blocklist1	25	incompatible	small	1	right	right	381
Sizeloc1b	10	2	Blocklist1	26	incompatible	large	0	left	right	361
Sizeloc1b	10	2	Blocklist1	27	incompatible	large	1	left	left	502
Sizeloc1b	10	2	Blocklist1	28	incompatible	small	1	right	right	502
Sizeloc1b	10	2	Blocklist1	29	incompatible	small	1	right	right	445
Sizeloc1b	10	2	Blocklist1	30	incompatible	large	1	left	left	343
Sizeloc1b	10	2	Blocklist1	31	incompatible	large	1	left	left	397
Sizeloc1b	10	2	Blocklist1	32	incompatible	large	1	left	left	368
Sizeloc1b	10	2	Blocklist1	33	incompatible	large	1	left	left	349
Sizeloc1b	10	2	Blocklist1	34	incompatible	large	1	left	left	403
Sizeloc1b	10	2	Blocklist1	35	incompatible	large	1	left	left	334
Sizeloc1b	10	2	Blocklist1	36	incompatible	small	1	right	right	413
Sizeloc1b	10	2	Blocklist1	37	incompatible	small	1	right	right	344
Sizeloc1b	10	2	Blocklist1	38	incompatible	small	1	right	right	357
Sizeloc1b	10	2	Blocklist1	39	incompatible	small	1	right	right	330
Sizeloc1b	10	2	Blocklist1	40	incompatible	large	1	left	left	353
Sizeloc1b	10	2	Blocklist1	41	incompatible	large	1	left	left	438
Sizeloc1b	10	2	Blocklist1	42	incompatible	large	1	left	left	352
Sizeloc1b	10	2	Blocklist1	43	incompatible	large	1	left	left	429
Sizeloc1b	10	2	Blocklist1	44	incompatible	large	1	left	left	360
Sizeloc1b	10	2	Blocklist1	45	incompatible	large	1	left	left	317
Sizeloc1b	10	2	Blocklist1	46	incompatible	small	1	right	right	436
Sizeloc1b	10	2	Blocklist1	47	incompatible	large	1	left	left	310
Sizeloc1b	10	2	Blocklist1	48	incompatible	small	1	right	right	413
Sizeloc1b	10	2	Blocklist1	49	incompatible	large	1	left	left	392
Sizeloc1b	10	2	Blocklist1	50	incompatible	large	1	left	left	379
Sizeloc1b	10	2	Blocklist1	51	incompatible	large	1	left	left	344
Sizeloc1b	10	2	Blocklist1	52	incompatible	small	1	right	right	445
Sizeloc1b	10	2	Blocklist1	53	incompatible	small	1	right	right	447
Sizeloc1b	10	2	Blocklist1	54	incompatible	small	1	right	right	369
Sizeloc1b	10	2	Blocklist1	55	incompatible	large	1	left	left	318
Sizeloc1b	10	2	Blocklist1	56	incompatible	small	1	right	right	365
Sizeloc1b	10	2	Blocklist1	57	incompatible	small	0	right	left	346
Sizeloc1b	10	2	Blocklist1	58	incompatible	large	1	left	left	503
Sizeloc1b	10	2	Blocklist1	59	incompatible	small	1	right	right	422
Sizeloc1b	10	2	Blocklist1	60	incompatible	small	1	right	right	360
Sizeloc1b	10	3	Blocklist1	1	compatible	large	0	right	left	420
Sizeloc1b	10	3	Blocklist1	2	compatible	large	1	right	right	670
Sizeloc1b	10	3	Blocklist1	3	compatible	large	1	right	right	383
Sizeloc1b	10	3	Blocklist1	4	compatible	small	1	left	left	371
Sizeloc1b	10	3	Blocklist1	5	compatible	large	1	right	right	336
Sizeloc1b	10	3	Blocklist1	6	compatible	small	1	left	left	406
Sizeloc1b	10	3	Blocklist1	7	compatible	small	1	left	left	433
Sizeloc1b	10	3	Blocklist1	8	compatible	small	1	left	left	499
Sizeloc1b	10	3	Blocklist1	9	compatible	small	1	left	left	419
Sizeloc1b	10	3	Blocklist1	10	compatible	large	1	right	right	294
Sizeloc1b	10	3	Blocklist1	11	compatible	large	1	right	right	421
Sizeloc1b	10	3	Blocklist1	12	compatible	large	1	right	right	408
Sizeloc1b	10	3	Blocklist1	13	compatible	small	1	left	left	347
Sizeloc1b	10	3	Blocklist1	14	compatible	small	1	left	left	377
Sizeloc1b	10	3	Blocklist1	15	compatible	large	1	right	right	317
Sizeloc1b	10	3	Blocklist1	16	compatible	small	1	left	left	364
Sizeloc1b	10	3	Blocklist1	17	compatible	small	1	left	left	369
Sizeloc1b	10	3	Blocklist1	18	compatible	large	1	right	right	358
Sizeloc1b	10	3	Blocklist1	19	compatible	small	1	left	left	435
Sizeloc1b	10	3	Blocklist1	20	compatible	large	1	right	right	261
Sizeloc1b	10	4	Blocklist1	1	compatible	small	1	left	left	360
Sizeloc1b	10	4	Blocklist1	2	compatible	small	1	left	left	365
Sizeloc1b	10	4	Blocklist1	3	compatible	large	1	right	right	330
Sizeloc1b	10	4	Blocklist1	4	compatible	small	1	left	left	400
Sizeloc1b	10	4	Blocklist1	5	compatible	large	0	right	left	372
Sizeloc1b	10	4	Blocklist1	6	compatible	large	1	right	right	384
Sizeloc1b	10	4	Blocklist1	7	compatible	small	1	left	left	348
Sizeloc1b	10	4	Blocklist1	8	compatible	large	1	right	right	306
Sizeloc1b	10	4	Blocklist1	9	compatible	small	1	left	left	305
Sizeloc1b	10	4	Blocklist1	10	compatible	large	1	right	right	352
Sizeloc1b	10	4	Blocklist1	11	compatible	small	1	left	left	494
Sizeloc1b	10	4	Blocklist1	12	compatible	small	1	left	left	461
Sizeloc1b	10	4	Blocklist1	13	compatible	small	1	left	left	350
Sizeloc1b	10	4	Blocklist1	14	compatible	large	1	right	right	332
Sizeloc1b	10	4	Blocklist1	15	compatible	large	1	right	right	378
Sizeloc1b	10	4	Blocklist1	16	compatible	large	1	right	right	422
Sizeloc1b	10	4	Blocklist1	17	compatible	large	1	right	right	361
Sizeloc1b	10	4	Blocklist1	18	compatible	large	1	right	right	302
Sizeloc1b	10	4	Blocklist1	19	compatible	large	1	right	right	381
Sizeloc1b	10	4	Blocklist1	20	compatible	large	1	right	right	322
Sizeloc1b	10	4	Blocklist1	21	compatible	large	1	right	right	272
Sizeloc1b	10	4	Blocklist1	22	compatible	large	1	right	right	304
Sizeloc1b	10	4	Blocklist1	23	compatible	large	1	right	right	384
Sizeloc1b	10	4	Blocklist1	24	compatible	small	1	left	left	356
Sizeloc1b	10	4	Blocklist1	25	compatible	small	1	left	left	681
Sizeloc1b	10	4	Blocklist1	26	compatible	large	1	right	right	425
Sizeloc1b	10	4	Blocklist1	27	compatible	small	1	left	left	404
Sizeloc1b	10	4	Blocklist1	28	compatible	small	1	left	left	343
Sizeloc1b	10	4	Blocklist1	29	compatible	small	1	left	left	285
Sizeloc1b	10	4	Blocklist1	30	compatible	small	1	left	left	357
Sizeloc1b	10	4	Blocklist1	31	compatible	small	1	left	left	330
Sizeloc1b	10	4	Blocklist1	32	compatible	small	1	left	left	288
Sizeloc1b	10	4	Blocklist1	33	compatible	large	1	right	right	480
Sizeloc1b	10	4	Blocklist1	34	compatible	small	1	left	left	336
Sizeloc1b	10	4	Blocklist1	35	compatible	large	0	right	left	303
Sizeloc1b	10	4	Blocklist1	36	compatible	small	1	left	left	358
Sizeloc1b	10	4	Blocklist1	37	compatible	small	1	left	left	354
Sizeloc1b	10	4	Blocklist1	38	compatible	large	1	right	right	384
Sizeloc1b	10	4	Blocklist1	39	compatible	small	1	left	left	316
Sizeloc1b	10	4	Blocklist1	40	compatible	small	1	left	left	339
Sizeloc1b	10	4	Blocklist1	41	compatible	small	1	left	left	305
Sizeloc1b	10	4	Blocklist1	42	compatible	small	1	left	left	296
Sizeloc1b	10	4	Blocklist1	43	compatible	large	1	right	right	319
Sizeloc1b	10	4	Blocklist1	44	compatible	large	1	right	right	382
Sizeloc1b	10	4	Blocklist1	45	compatible	large	1	right	right	347
Sizeloc1b	10	4	Blocklist1	46	compatible	small	1	left	left	424
Sizeloc1b	10	4	Blocklist1	47	compatible	large	1	right	right	307
Sizeloc1b	10	4	Blocklist1	48	compatible	large	1	right	right	330
Sizeloc1b	10	4	Blocklist1	49	compatible	large	1	right	right	344
Sizeloc1b	10	4	Blocklist1	50	compatible	large	1	right	right	317
Sizeloc1b	10	4	Blocklist1	51	compatible	small	1	left	left	316
Sizeloc1b	10	4	Blocklist1	52	compatible	small	1	left	left	323
Sizeloc1b	10	4	Blocklist1	53	compatible	large	1	right	right	434
Sizeloc1b	10	4	Blocklist1	54	compatible	large	1	right	right	340
Sizeloc1b	10	4	Blocklist1	55	compatible	large	1	right	right	370
Sizeloc1b	10	4	Blocklist1	56	compatible	small	1	left	left	350
Sizeloc1b	10	4	Blocklist1	57	compatible	small	1	left	left	332
Sizeloc1b	10	4	Blocklist1	58	compatible	large	1	right	right	298
Sizeloc1b	10	4	Blocklist1	59	compatible	small	1	left	left	314
Sizeloc1b	10	4	Blocklist1	60	compatible	small	1	left	left	401
Sizeloc1a	11	1	Blocklist1	1	compatible	large	1	right	right	569
Sizeloc1a	11	1	Blocklist1	2	compatible	large	1	right	right	492
Sizeloc1a	11	1	Blocklist1	3	compatible	large	1	right	right	395
Sizeloc1a	11	1	Blocklist1	4	compatible	small	1	left	left	494
Sizeloc1a	11	1	Blocklist1	5	compatible	large	1	right	right	246
Sizeloc1a	11	1	Blocklist1	6	compatible	large	1	right	right	375
Sizeloc1a	11	1	Blocklist1	7	compatible	small	1	left	left	418
Sizeloc1a	11	1	Blocklist1	8	compatible	small	0	left	right	244
Sizeloc1a	11	1	Blocklist1	9	compatible	small	1	left	left	1685
Sizeloc1a	11	1	Blocklist1	10	compatible	small	1	left	left	532
Sizeloc1a	11	2	Blocklist1	1	compatible	large	1	right	right	398
Sizeloc1a	11	2	Blocklist1	2	compatible	small	1	left	left	481
Sizeloc1a	11	2	Blocklist1	3	compatible	small	0	left	right	250
Sizeloc1a	11	2	Blocklist1	4	compatible	large	1	right	right	442
Sizeloc1a	11	2	Blocklist1	5	compatible	large	1	right	right	371
Sizeloc1a	11	2	Blocklist1	6	compatible	large	1	right	right	423
Sizeloc1a	11	2	Blocklist1	7	compatible	small	1	left	left	425
Sizeloc1a	11	2	Blocklist1	8	compatible	large	1	right	right	347
Sizeloc1a	11	2	Blocklist1	9	compatible	large	1	right	right	392
Sizeloc1a	11	2	Blocklist1	10	compatible	small	1	left	left	452
Sizeloc1a	11	2	Blocklist1	11	compatible	large	1	right	right	253
Sizeloc1a	11	2	Blocklist1	12	compatible	large	1	right	right	325
Sizeloc1a	11	2	Blocklist1	13	compatible	large	1	right	right	347
Sizeloc1a	11	2	Blocklist1	14	compatible	large	1	right	right	320
Sizeloc1a	11	2	Blocklist1	15	compatible	small	0	left	right	366
Sizeloc1a	11	2	Blocklist1	16	compatible	large	1	right	right	387
Sizeloc1a	11	2	Blocklist1	17	compatible	small	1	left	left	342
Sizeloc1a	11	2	Blocklist1	18	compatible	small	0	left	right	251
Sizeloc1a	11	2	Blocklist1	19	compatible	large	1	right	right	419
Sizeloc1a	11	2	Blocklist1	20	compatible	small	1	left	left	326
Sizeloc1a	11	2	Blocklist1	21	compatible	small	1	left	left	372
Sizeloc1a	11	2	Blocklist1	22	compatible	small	1	left	left	464
Sizeloc1a	11	2	Blocklist1	23	compatible	small	1	left	left	312
Sizeloc1a	11	2	Blocklist1	24	compatible	small	1	left	left	358
Sizeloc1a	11	2	Blocklist1	25	compatible	small	1	left	left	323
Sizeloc1a	11	2	Blocklist1	26	compatible	small	1	left	left	345
Sizeloc1a	11	2	Blocklist1	27	compatible	small	1	left	left	294
Sizeloc1a	11	2	Blocklist1	28	compatible	large	0	right	left	268
Sizeloc1a	11	2	Blocklist1	29	compatible	small	1	left	left	404
Sizeloc1a	11	2	Blocklist1	30	compatible	small	1	left	left	415
Sizeloc1a	11	2	Blocklist1	31	compatible	large	1	right	right	282
Sizeloc1a	11	2	Blocklist1	32	compatible	large	1	right	right	353
Sizeloc1a	11	2	Blocklist1	33	compatible	small	1	left	left	398
Sizeloc1a	11	2	Blocklist1	34	compatible	large	1	right	right	368
Sizeloc1a	11	2	Blocklist1	35	compatible	large	1	right	right	381
Sizeloc1a	11	2	Blocklist1	36	compatible	large	1	right	right	377
Sizeloc1a	11	2	Blocklist1	37	compatible	large	1	right	right	397
Sizeloc1a	11	2	Blocklist1	38	compatible	large	1	right	right	353
Sizeloc1a	11	2	Blocklist1	39	compatible	large	1	right	right	358
Sizeloc1a	11	2	Blocklist1	40	compatible	large	1	right	right	355
Sizeloc1a	11	2	Blocklist1	41	compatible	large	1	right	right	360
Sizeloc1a	11	2	Blocklist1	42	compatible	small	1	left	left	405
Sizeloc1a	11	2	Blocklist1	43	compatible	large	1	right	right	360
Sizeloc1a	11	2	Blocklist1	44	compatible	small	1	left	left	285
Sizeloc1a	11	2	Blocklist1	45	compatible	small	1	left	left	364
Sizeloc1a	11	2	Blocklist1	46	compatible	small	1	left	left	361
Sizeloc1a	11	2	Blocklist1	47	compatible	small	1	left	left	358
Sizeloc1a	11	2	Blocklist1	48	compatible	small	1	left	left	299
Sizeloc1a	11	2	Blocklist1	49	compatible	small	1	left	left	355
Sizeloc1a	11	2	Blocklist1	50	compatible	large	1	right	right	248
Sizeloc1a	11	2	Blocklist1	51	compatible	large	1	right	right	361
Sizeloc1a	11	2	Blocklist1	52	compatible	large	1	right	right	302
Sizeloc1a	11	2	Blocklist1	53	compatible	large	1	right	right	358
Sizeloc1a	11	2	Blocklist1	54	compatible	large	1	right	right	299
Sizeloc1a	11	2	Blocklist1	55	compatible	small	1	left	left	354
Sizeloc1a	11	2	Blocklist1	56	compatible	small	1	left	left	279
Sizeloc1a	11	2	Blocklist1	57	compatible	small	0	left	right	256
Sizeloc1a	11	2	Blocklist1	58	compatible	small	1	left	left	417
Sizeloc1a	11	2	Blocklist1	59	compatible	small	1	left	left	332
Sizeloc1a	11	2	Blocklist1	60	compatible	large	0	right	left	258
Sizeloc1a	11	3	Blocklist1	1	incompatible	large	1	left	left	552
Sizeloc1a	11	3	Blocklist1	2	incompatible	small	1	right	right	605
Sizeloc1a	11	3	Blocklist1	3	incompatible	small	0	right	left	529
Sizeloc1a	11	3	Blocklist1	4	incompatible	large	1	left	left	1079
Sizeloc1a	11	3	Blocklist1	5	incompatible	small	1	right	right	559
Sizeloc1a	11	3	Blocklist1	6	incompatible	large	1	left	left	340
Sizeloc1a	11	3	Blocklist1	7	incompatible	small	1	right	right	402
Sizeloc1a	11	3	Blocklist1	8	incompatible	small	0	right	left	469
Sizeloc1a	11	3	Blocklist1	9	incompatible	large	0	left	right	573
Sizeloc1a	11	3	Blocklist1	10	incompatible	large	1	left	left	378
Sizeloc1a	11	3	Blocklist1	11	incompatible	small	1	right	right	630
Sizeloc1a	11	3	Blocklist1	12	incompatible	large	1	left	left	560
Sizeloc1a	11	3	Blocklist1	13	incompatible	large	1	left	left	493
Sizeloc1a	11	3	Blocklist1	14	incompatible	small	1	right	right	333
Sizeloc1a	11	3	Blocklist1	15	incompatible	large	1	left	left	339
Sizeloc1a	11	3	Blocklist1	16	incompatible	small	1	right	right	321
Sizeloc1a	11	3	Blocklist1	17	incompatible	large	1	left	left	296
Sizeloc1a	11	3	Blocklist1	18	incompatible	small	1	right	right	383
Sizeloc1a	11	3	Blocklist1	19	incompatible	large	1	left	left	308
Sizeloc1a	11	3	Blocklist1	20	incompatible	small	1	right	right	387
Sizeloc1a	11	4	Blocklist1	1	incompatible	small	1	right	right	682
Sizeloc1a	11	4	Blocklist1	2	incompatible	small	1	right	right	410
Sizeloc1a	11	4	Blocklist1	3	incompatible	large	1	left	left	269
Sizeloc1a	11	4	Blocklist1	4	incompatible	small	1	right	right	302
Sizeloc1a	11	4	Blocklist1	5	incompatible	large	1	left	left	597
Sizeloc1a	11	4	Blocklist1	6	incompatible	large	1	left	left	521
Sizeloc1a	11	4	Blocklist1	7	incompatible	small	1	right	right	487
Sizeloc1a	11	4	Blocklist1	8	incompatible	large	1	left	left	262
Sizeloc1a	11	4	Blocklist1	9	incompatible	small	1	right	right	295
Sizeloc1a	11	4	Blocklist1	10	incompatible	small	1	right	right	527
Sizeloc1a	11	4	Blocklist1	11	incompatible	small	1	right	right	429
Sizeloc1a	11	4	Blocklist1	12	incompatible	small	0	right	left	384
Sizeloc1a	11	4	Blocklist1	13	incompatible	small	1	right	right	508
Sizeloc1a	11	4	Blocklist1	14	incompatible	small	1	right	right	459
Sizeloc1a	11	4	Blocklist1	15	incompatible	small	1	right	right	484
Sizeloc1a	11	4	Blocklist1	16	incompatible	large	1	left	left	364
Sizeloc1a	11	4	Blocklist1	17	incompatible	large	1	left	left	441
Sizeloc1a	11	4	Blocklist1	18	incompatible	large	1	left	left	347
Sizeloc1a	11	4	Blocklist1	19	incompatible	large	1	left	left	280
Sizeloc1a	11	4	Blocklist1	20	incompatible	small	1	right	right	385
Sizeloc1a	11	4	Blocklist1	21	incompatible	large	1	left	left	381
Sizeloc1a	11	4	Blocklist1	22	incompatible	small	1	right	right	521
Sizeloc1a	11	4	Blocklist1	23	incompatible	large	1	left	left	400
Sizeloc1a	11	4	Blocklist1	24	incompatible	small	1	right	right	323
Sizeloc1a	11	4	Blocklist1	25	incompatible	large	1	left	left	354
Sizeloc1a	11	4	Blocklist1	26	incompatible	small	1	right	right	399
Sizeloc1a	11	4	Blocklist1	27	incompatible	small	1	right	right	363
Sizeloc1a	11	4	Blocklist1	28	incompatible	large	1	left	left	288
Sizeloc1a	11	4	Blocklist1	29	incompatible	small	1	right	right	376
Sizeloc1a	11	4	Blocklist1	30	incompatible	large	1	left	left	348
Sizeloc1a	11	4	Blocklist1	31	incompatible	large	1	left	left	498
Sizeloc1a	11	4	Blocklist1	32	incompatible	small	1	right	right	410
Sizeloc1a	11	4	Blocklist1	33	incompatible	large	1	left	left	357
Sizeloc1a	11	4	Blocklist1	34	incompatible	large	1	left	left	466
Sizeloc1a	11	4	Blocklist1	35	incompatible	small	1	right	right	395
Sizeloc1a	11	4	Blocklist1	36	incompatible	large	1	left	left	430
Sizeloc1a	11	4	Blocklist1	37	incompatible	small	1	right	right	336
Sizeloc1a	11	4	Blocklist1	38	incompatible	large	1	left	left	319
Sizeloc1a	11	4	Blocklist1	39	incompatible	small	1	right	right	310
Sizeloc1a	11	4	Blocklist1	40	incompatible	large	1	left	left	293
Sizeloc1a	11	4	Blocklist1	41	incompatible	small	1	right	right	364
Sizeloc1a	11	4	Blocklist1	42	incompatible	small	0	right	left	273
Sizeloc1a	11	4	Blocklist1	43	incompatible	large	1	left	left	633
Sizeloc1a	11	4	Blocklist1	44	incompatible	small	1	right	right	444
Sizeloc1a	11	4	Blocklist1	45	incompatible	large	1	left	left	357
Sizeloc1a	11	4	Blocklist1	46	incompatible	large	1	left	left	474
Sizeloc1a	11	4	Blocklist1	47	incompatible	small	1	right	right	403
Sizeloc1a	11	4	Blocklist1	48	incompatible	large	1	left	left	342
Sizeloc1a	11	4	Blocklist1	49	incompatible	small	1	right	right	515
Sizeloc1a	11	4	Blocklist1	50	incompatible	large	1	left	left	282
Sizeloc1a	11	4	Blocklist1	51	incompatible	large	1	left	left	315
Sizeloc1a	11	4	Blocklist1	52	incompatible	large	1	left	left	329
Sizeloc1a	11	4	Blocklist1	53	incompatible	small	0	right	left	336
Sizeloc1a	11	4	Blocklist1	54	incompatible	small	1	right	right	477
Sizeloc1a	11	4	Blocklist1	55	incompatible	large	1	left	left	310
Sizeloc1a	11	4	Blocklist1	56	incompatible	large	1	left	left	317
Sizeloc1a	11	4	Blocklist1	57	incompatible	small	1	right	right	396
Sizeloc1a	11	4	Blocklist1	58	incompatible	large	1	left	left	303
Sizeloc1a	11	4	Blocklist1	59	incompatible	small	1	right	right	359
Sizeloc1a	11	4	Blocklist1	60	incompatible	large	1	left	left	308
Sizeloc1b	12	1	Blocklist1	1	incompatible	large	0	left	none	912
Sizeloc1b	12	1	Blocklist1	2	incompatible	small	0	right	none	919
Sizeloc1b	12	1	Blocklist1	3	incompatible	small	0	right	none	861
Sizeloc1b	12	1	Blocklist1	4	incompatible	large	0	left	none	0
Sizeloc1b	12	1	Blocklist1	5	incompatible	large	1	left	left	754
Sizeloc1b	12	1	Blocklist1	6	incompatible	small	1	right	right	607
Sizeloc1b	12	1	Blocklist1	7	incompatible	large	1	left	left	394
Sizeloc1b	12	1	Blocklist1	8	incompatible	large	1	left	left	366
Sizeloc1b	12	1	Blocklist1	9	incompatible	small	1	right	right	411
Sizeloc1b	12	1	Blocklist1	10	incompatible	small	1	right	right	454
Sizeloc1b	12	2	Blocklist1	1	incompatible	large	1	left	left	419
Sizeloc1b	12	2	Blocklist1	2	incompatible	large	1	left	left	325
Sizeloc1b	12	2	Blocklist1	3	incompatible	small	1	right	right	403
Sizeloc1b	12	2	Blocklist1	4	incompatible	small	1	right	right	382
Sizeloc1b	12	2	Blocklist1	5	incompatible	small	1	right	right	266
Sizeloc1b	12	2	Blocklist1	6	incompatible	small	0	right	left	283
Sizeloc1b	12	2	Blocklist1	7	incompatible	small	1	right	right	467
Sizeloc1b	12	2	Blocklist1	8	incompatible	small	1	right	right	412
Sizeloc1b	12	2	Blocklist1	9	incompatible	small	1	right	right	407
Sizeloc1b	12	2	Blocklist1	10	incompatible	small	1	right	right	346
Sizeloc1b	12	2	Blocklist1	11	incompatible	large	1	left	left	480
Sizeloc1b	12	2	Blocklist1	12	incompatible	small	1	right	right	424
Sizeloc1b	12	2	Blocklist1	13	incompatible	large	1	left	left	474
Sizeloc1b	12	2	Blocklist1	14	incompatible	large	1	left	left	411
Sizeloc1b	12	2	Blocklist1	15	incompatible	large	1	left	left	349
Sizeloc1b	12	2	Blocklist1	16	incompatible	large	1	left	left	387
Sizeloc1b	12	2	Blocklist1	17	incompatible	small	1	right	right	455
Sizeloc1b	12	2	Blocklist1	18	incompatible	small	1	right	right	416
Sizeloc1b	12	2	Blocklist1	19	incompatible	small	1	right	right	403
Sizeloc1b	12	2	Blocklist1	20	incompatible	large	1	left	left	390
Sizeloc1b	12	2	Blocklist1	21	incompatible	small	1	right	right	498
Sizeloc1b	12	2	Blocklist1	22	incompatible	small	1	right	right	410
Sizeloc1b	12	2	Blocklist1	23	incompatible	small	1	right	right	365
Sizeloc1b	12	2	Blocklist1	24	incompatible	small	1	right	right	490
Sizeloc1b	12	2	Blocklist1	25	incompatible	small	1	right	right	441
Sizeloc1b	12	2	Blocklist1	26	incompatible	small	1	right	right	619
Sizeloc1b	12	2	Blocklist1	27	incompatible	large	1	left	left	430
Sizeloc1b	12	2	Blocklist1	28	incompatible	small	1	right	right	384
Sizeloc1b	12	2	Blocklist1	29	incompatible	large	1	left	left	556
Sizeloc1b	12	2	Blocklist1	30	incompatible	large	1	left	left	362
Sizeloc1b	12	2	Blocklist1	31	incompatible	small	1	right	right	502
Sizeloc1b	12	2	Blocklist1	32	incompatible	large	1	left	left	382
Sizeloc1b	12	2	Blocklist1	33	incompatible	large	1	left	left	378
Sizeloc1b	12	2	Blocklist1	34	incompatible	large	1	left	left	343
Sizeloc1b	12	2	Blocklist1	35	incompatible	large	1	left	left	332
Sizeloc1b	12	2	Blocklist1	36	incompatible	large	1	left	left	307
Sizeloc1b	12	2	Blocklist1	37	incompatible	large	1	left	left	322
Sizeloc1b	12	2	Blocklist1	38	incompatible	small	1	right	right	432
Sizeloc1b	12	2	Blocklist1	39	incompatible	large	1	left	left	354
Sizeloc1b	12	2	Blocklist1	40	incompatible	small	1	right	right	504
Sizeloc1b	12	2	Blocklist1	41	incompatible	large	1	left	left	383
Sizeloc1b	12	2	Blocklist1	42	incompatible	small	1	right	right	435
Sizeloc1b	12	2	Blocklist1	43	incompatible	large	1	left	left	325
Sizeloc1b	12	2	Blocklist1	44	incompatible	small	1	right	right	508
Sizeloc1b	12	2	Blocklist1	45	incompatible	large	1	left	left	475
Sizeloc1b	12	2	Blocklist1	46	incompatible	large	1	left	left	419
Sizeloc1b	12	2	Blocklist1	47	incompatible	large	1	left	left	438
Sizeloc1b	12	2	Blocklist1	48	incompatible	small	1	right	right	440
Sizeloc1b	12	2	Blocklist1	49	incompatible	large	1	left	left	474
Sizeloc1b	12	2	Blocklist1	50	incompatible	large	1	left	left	354
Sizeloc1b	12	2	Blocklist1	51	incompatible	large	1	left	left	392
Sizeloc1b	12	2	Blocklist1	52	incompatible	small	1	right	right	451
Sizeloc1b	12	2	Blocklist1	53	incompatible	small	1	right	right	413
Sizeloc1b	12	2	Blocklist1	54	incompatible	large	1	left	left	416
Sizeloc1b	12	2	Blocklist1	55	incompatible	small	1	right	right	451
Sizeloc1b	12	2	Blocklist1	56	incompatible	small	1	right	right	613
Sizeloc1b	12	2	Blocklist1	57	incompatible	large	1	left	left	432
Sizeloc1b	12	2	Blocklist1	58	incompatible	small	1	right	right	482
Sizeloc1b	12	2	Blocklist1	59	incompatible	large	1	left	left	794
Sizeloc1b	12	2	Blocklist1	60	incompatible	large	1	left	left	526
Sizeloc1b	12	3	Blocklist1	1	compatible	large	1	right	right	633
Sizeloc1b	12	3	Blocklist1	2	compatible	small	1	left	left	427
Sizeloc1b	12	3	Blocklist1	3	compatible	small	1	left	left	430
Sizeloc1b	12	3	Blocklist1	4	compatible	small	1	left	left	408
Sizeloc1b	12	3	Blocklist1	5	compatible	small	1	left	left	403
Sizeloc1b	12	3	Blocklist1	6	compatible	large	1	right	right	415
Sizeloc1b	12	3	Blocklist1	7	compatible	large	1	right	right	450
Sizeloc1b	12	3	Blocklist1	8	compatible	small	1	left	left	411
Sizeloc1b	12	3	Blocklist1	9	compatible	small	1	left	left	382
Sizeloc1b	12	3	Blocklist1	10	compatible	small	1	left	left	355
Sizeloc1b	12	3	Blocklist1	11	compatible	large	1	right	right	360
Sizeloc1b	12	3	Blocklist1	12	compatible	large	1	right	right	348
Sizeloc1b	12	3	Blocklist1	13	compatible	large	1	right	right	330
Sizeloc1b	12	3	Blocklist1	14	compatible	large	1	right	right	328
Sizeloc1b	12	3	Blocklist1	15	compatible	large	1	right	right	287
Sizeloc1b	12	3	Blocklist1	16	compatible	large	1	right	right	311
Sizeloc1b	12	3	Blocklist1	17	compatible	small	0	left	right	286
Sizeloc1b	12	3	Blocklist1	18	compatible	large	1	right	right	405
Sizeloc1b	12	3	Blocklist1	19	compatible	small	1	left	left	424
Sizeloc1b	12	3	Blocklist1	20	compatible	small	1	left	left	379
Sizeloc1b	12	4	Blocklist1	1	compatible	small	1	left	left	390
Sizeloc1b	12	4	Blocklist1	2	compatible	large	1	right	right	354
Sizeloc1b	12	4	Blocklist1	3	compatible	small	1	left	left	456
Sizeloc1b	12	4	Blocklist1	4	compatible	large	1	right	right	377
Sizeloc1b	12	4	Blocklist1	5	compatible	small	1	left	left	421
Sizeloc1b	12	4	Blocklist1	6	compatible	small	1	left	left	312
Sizeloc1b	12	4	Blocklist1	7	compatible	large	1	right	right	239
Sizeloc1b	12	4	Blocklist1	8	compatible	large	1	right	right	304
Sizeloc1b	12	4	Blocklist1	9	compatible	large	1	right	right	447
Sizeloc1b	12	4	Blocklist1	10	compatible	small	1	left	left	393
Sizeloc1b	12	4	Blocklist1	11	compatible	small	1	left	left	413
Sizeloc1b	12	4	Blocklist1	12	compatible	small	1	left	left	400
Sizeloc1b	12	4	Blocklist1	13	compatible	large	1	right	right	875
Sizeloc1b	12	4	Blocklist1	14	compatible	large	1	right	right	332
Sizeloc1b	12	4	Blocklist1	15	compatible	small	1	left	left	490
Sizeloc1b	12	4	Blocklist1	16	compatible	small	1	left	left	354
Sizeloc1b	12	4	Blocklist1	17	compatible	large	1	right	right	367
Sizeloc1b	12	4	Blocklist1	18	compatible	small	0	left	right	388
Sizeloc1b	12	4	Blocklist1	19	compatible	large	1	right	right	448
Sizeloc1b	12	4	Blocklist1	20	compatible	small	1	left	left	386
Sizeloc1b	12	4	Blocklist1	21	compatible	small	1	left	left	246
Sizeloc1b	12	4	Blocklist1	22	compatible	large	1	right	right	399
Sizeloc1b	12	4	Blocklist1	23	compatible	small	1	left	left	347
Sizeloc1b	12	4	Blocklist1	24	compatible	small	1	left	left	369
Sizeloc1b	12	4	Blocklist1	25	compatible	large	1	right	right	438
Sizeloc1b	12	4	Blocklist1	26	compatible	large	1	right	right	527
Sizeloc1b	12	4	Blocklist1	27	compatible	small	1	left	left	358
Sizeloc1b	12	4	Blocklist1	28	compatible	large	1	right	right	387
Sizeloc1b	12	4	Blocklist1	29	compatible	large	1	right	right	335
Sizeloc1b	12	4	Blocklist1	30	compatible	small	1	left	left	381
Sizeloc1b	12	4	Blocklist1	31	compatible	large	1	right	right	353
Sizeloc1b	12	4	Blocklist1	32	compatible	small	1	left	left	439
Sizeloc1b	12	4	Blocklist1	33	compatible	large	1	right	right	305
Sizeloc1b	12	4	Blocklist1	34	compatible	small	1	left	left	296
Sizeloc1b	12	4	Blocklist1	35	compatible	large	1	right	right	335
Sizeloc1b	12	4	Blocklist1	36	compatible	small	1	left	left	317
Sizeloc1b	12	4	Blocklist1	37	compatible	small	0	left	right	332
Sizeloc1b	12	4	Blocklist1	38	compatible	small	1	left	left	419
Sizeloc1b	12	4	Blocklist1	39	compatible	large	1	right	right	870
Sizeloc1b	12	4	Blocklist1	40	compatible	large	1	right	right	374
Sizeloc1b	12	4	Blocklist1	41	compatible	large	1	right	right	386
Sizeloc1b	12	4	Blocklist1	42	compatible	small	1	left	left	559
Sizeloc1b	12	4	Blocklist1	43	compatible	large	1	right	right	732
Sizeloc1b	12	4	Blocklist1	44	compatible	large	1	right	right	314
Sizeloc1b	12	4	Blocklist1	45	compatible	large	1	right	right	345
Sizeloc1b	12	4	Blocklist1	46	compatible	small	1	left	left	431
Sizeloc1b	12	4	Blocklist1	47	compatible	large	1	right	right	305
Sizeloc1b	12	4	Blocklist1	48	compatible	small	1	left	left	320
Sizeloc1b	12	4	Blocklist1	49	compatible	large	1	right	right	735
Sizeloc1b	12	4	Blocklist1	50	compatible	small	1	left	left	389
Sizeloc1b	12	4	Blocklist1	51	compatible	large	1	right	right	329
Sizeloc1b	12	4	Blocklist1	52	compatible	small	1	left	left	415
Sizeloc1b	12	4	Blocklist1	53	compatible	small	1	left	left	378
Sizeloc1b	12	4	Blocklist1	54	compatible	small	1	left	left	398
Sizeloc1b	12	4	Blocklist1	55	compatible	large	1	right	right	410
Sizeloc1b	12	4	Blocklist1	56	compatible	large	1	right	right	373
Sizeloc1b	12	4	Blocklist1	57	compatible	large	1	right	right	393
Sizeloc1b	12	4	Blocklist1	58	compatible	small	1	left	left	293
Sizeloc1b	12	4	Blocklist1	59	compatible	large	1	right	right	717
Sizeloc1b	12	4	Blocklist1	60	compatible	small	1	left	left	388
Sizeloc1a	13	1	Blocklist1	1	compatible	small	1	left	left	1676
Sizeloc1a	13	1	Blocklist1	2	compatible	large	1	right	right	443
Sizeloc1a	13	1	Blocklist1	3	compatible	large	1	right	right	333
Sizeloc1a	13	1	Blocklist1	4	compatible	small	1	left	left	385
Sizeloc1a	13	1	Blocklist1	5	compatible	large	1	right	right	445
Sizeloc1a	13	1	Blocklist1	6	compatible	small	1	left	left	359
Sizeloc1a	13	1	Blocklist1	7	compatible	large	1	right	right	428
Sizeloc1a	13	1	Blocklist1	8	compatible	small	1	left	left	382
Sizeloc1a	13	1	Blocklist1	9	compatible	large	1	right	right	426
Sizeloc1a	13	1	Blocklist1	10	compatible	small	1	left	left	379
Sizeloc1a	13	2	Blocklist1	1	compatible	large	1	right	right	599
Sizeloc1a	13	2	Blocklist1	2	compatible	small	1	left	left	434
Sizeloc1a	13	2	Blocklist1	3	compatible	large	1	right	right	323
Sizeloc1a	13	2	Blocklist1	4	compatible	small	1	left	left	384
Sizeloc1a	13	2	Blocklist1	5	compatible	small	1	left	left	395
Sizeloc1a	13	2	Blocklist1	6	compatible	small	1	left	left	342
Sizeloc1a	13	2	Blocklist1	7	compatible	large	1	right	right	283
Sizeloc1a	13	2	Blocklist1	8	compatible	large	1	right	right	379
Sizeloc1a	13	2	Blocklist1	9	compatible	small	1	left	left	415
Sizeloc1a	13	2	Blocklist1	10	compatible	small	1	left	left	417
Sizeloc1a	13	2	Blocklist1	11	compatible	small	1	left	left	412
Sizeloc1a	13	2	Blocklist1	12	compatible	large	1	right	right	351
Sizeloc1a	13	2	Blocklist1	13	compatible	small	1	left	left	428
Sizeloc1a	13	2	Blocklist1	14	compatible	small	1	left	left	390
Sizeloc1a	13	2	Blocklist1	15	compatible	large	1	right	right	376
Sizeloc1a	13	2	Blocklist1	16	compatible	large	1	right	right	300
Sizeloc1a	13	2	Blocklist1	17	compatible	large	1	right	right	323
Sizeloc1a	13	2	Blocklist1	18	compatible	small	1	left	left	337
Sizeloc1a	13	2	Blocklist1	19	compatible	large	1	right	right	358
Sizeloc1a	13	2	Blocklist1	20	compatible	large	1	right	right	290
Sizeloc1a	13	2	Blocklist1	21	compatible	small	1	left	left	336
Sizeloc1a	13	2	Blocklist1	22	compatible	large	1	right	right	325
Sizeloc1a	13	2	Blocklist1	23	compatible	large	1	right	right	355
Sizeloc1a	13	2	Blocklist1	24	compatible	large	1	right	right	352
Sizeloc1a	13	2	Blocklist1	25	compatible	large	1	right	right	355
Sizeloc1a	13	2	Blocklist1	26	compatible	large	1	right	right	320
Sizeloc1a	13	2	Blocklist1	27	compatible	small	1	left	left	398
Sizeloc1a	13	2	Blocklist1	28	compatible	small	1	left	left	377
Sizeloc1a	13	2	Blocklist1	29	compatible	large	1	right	right	335
Sizeloc1a	13	2	Blocklist1	30	compatible	large	1	right	right	392
Sizeloc1a	13	2	Blocklist1	31	compatible	small	1	left	left	408
Sizeloc1a	13	2	Blocklist1	32	compatible	large	1	right	right	307
Sizeloc1a	13	2	Blocklist1	33	compatible	small	1	left	left	354
Sizeloc1a	13	2	Blocklist1	34	compatible	small	1	left	left	375
Sizeloc1a	13	2	Blocklist1	35	compatible	large	1	right	right	315
Sizeloc1a	13	2	Blocklist1	36	compatible	large	1	right	right	402
Sizeloc1a	13	2	Blocklist1	37	compatible	large	1	right	right	333
Sizeloc1a	13	2	Blocklist1	38	compatible	large	1	right	right	338
Sizeloc1a	13	2	Blocklist1	39	compatible	small	1	left	left	440
Sizeloc1a	13	2	Blocklist1	40	compatible	large	1	right	right	370
Sizeloc1a	13	2	Blocklist1	41	compatible	large	1	right	right	334
Sizeloc1a	13	2	Blocklist1	42	compatible	small	1	left	left	332
Sizeloc1a	13	2	Blocklist1	43	compatible	small	1	left	left	378
Sizeloc1a	13	2	Blocklist1	44	compatible	large	1	right	right	295
Sizeloc1a	13	2	Blocklist1	45	compatible	small	1	left	left	374
Sizeloc1a	13	2	Blocklist1	46	compatible	small	1	left	left	356
Sizeloc1a	13	2	Blocklist1	47	compatible	small	1	left	left	392
Sizeloc1a	13	2	Blocklist1	48	compatible	small	1	left	left	299
Sizeloc1a	13	2	Blocklist1	49	compatible	large	1	right	right	387
Sizeloc1a	13	2	Blocklist1	50	compatible	small	1	left	left	351
Sizeloc1a	13	2	Blocklist1	51	compatible	small	1	left	left	357
Sizeloc1a	13	2	Blocklist1	52	compatible	small	1	left	left	370
Sizeloc1a	13	2	Blocklist1	53	compatible	small	1	left	left	422
Sizeloc1a	13	2	Blocklist1	54	compatible	small	1	left	left	360
Sizeloc1a	13	2	Blocklist1	55	compatible	large	1	right	right	421
Sizeloc1a	13	2	Blocklist1	56	compatible	small	1	left	left	400
Sizeloc1a	13	2	Blocklist1	57	compatible	small	1	left	left	355
Sizeloc1a	13	2	Blocklist1	58	compatible	large	1	right	right	408
Sizeloc1a	13	2	Blocklist1	59	compatible	large	1	right	right	307
Sizeloc1a	13	2	Blocklist1	60	compatible	large	1	right	right	338
Sizeloc1a	13	3	Blocklist1	1	incompatible	small	1	right	right	847
Sizeloc1a	13	3	Blocklist1	2	incompatible	large	1	left	left	792
Sizeloc1a	13	3	Blocklist1	3	incompatible	small	1	right	right	564
Sizeloc1a	13	3	Blocklist1	4	incompatible	large	1	left	left	505
Sizeloc1a	13	3	Blocklist1	5	incompatible	small	1	right	right	384
Sizeloc1a	13	3	Blocklist1	6	incompatible	large	1	left	left	380
Sizeloc1a	13	3	Blocklist1	7	incompatible	large	1	left	left	760
Sizeloc1a	13	3	Blocklist1	8	incompatible	small	1	right	right	533
Sizeloc1a	13	3	Blocklist1	9	incompatible	large	1	left	left	364
Sizeloc1a	13	3	Blocklist1	10	incompatible	large	1	left	left	585
Sizeloc1a	13	3	Blocklist1	11	incompatible	small	0	right	left	469
Sizeloc1a	13	3	Blocklist1	12	incompatible	large	0	left	right	453
Sizeloc1a	13	3	Blocklist1	13	incompatible	small	1	right	right	1030
Sizeloc1a	13	3	Blocklist1	14	incompatible	small	1	right	right	561
Sizeloc1a	13	3	Blocklist1	15	incompatible	large	1	left	left	558
Sizeloc1a	13	3	Blocklist1	16	incompatible	large	1	left	left	667
Sizeloc1a	13	3	Blocklist1	17	incompatible	small	1	right	right	412
Sizeloc1a	13	3	Blocklist1	18	incompatible	large	1	left	left	398
Sizeloc1a	13	3	Blocklist1	19	incompatible	small	1	right	right	355
Sizeloc1a	13	3	Blocklist1	20	incompatible	small	1	right	right	575
Sizeloc1a	13	4	Blocklist1	1	incompatible	large	1	left	left	958
Sizeloc1a	13	4	Blocklist1	2	incompatible	large	1	left	left	300
Sizeloc1a	13	4	Blocklist1	3	incompatible	small	1	right	right	467
Sizeloc1a	13	4	Blocklist1	4	incompatible	small	1	right	right	428
Sizeloc1a	13	4	Blocklist1	5	incompatible	large	1	left	left	399
Sizeloc1a	13	4	Blocklist1	6	incompatible	small	1	right	right	539
Sizeloc1a	13	4	Blocklist1	7	incompatible	large	1	left	left	447
Sizeloc1a	13	4	Blocklist1	8	incompatible	small	1	right	right	426
Sizeloc1a	13	4	Blocklist1	9	incompatible	small	1	right	right	451
Sizeloc1a	13	4	Blocklist1	10	incompatible	small	1	right	right	365
Sizeloc1a	13	4	Blocklist1	11	incompatible	large	1	left	left	443
Sizeloc1a	13	4	Blocklist1	12	incompatible	large	1	left	left	300
Sizeloc1a	13	4	Blocklist1	13	incompatible	small	1	right	right	372
Sizeloc1a	13	4	Blocklist1	14	incompatible	large	1	left	left	496
Sizeloc1a	13	4	Blocklist1	15	incompatible	large	1	left	left	535
Sizeloc1a	13	4	Blocklist1	16	incompatible	small	1	right	right	333
Sizeloc1a	13	4	Blocklist1	17	incompatible	small	1	right	right	596
Sizeloc1a	13	4	Blocklist1	18	incompatible	small	1	right	right	399
Sizeloc1a	13	4	Blocklist1	19	incompatible	small	1	right	right	435
Sizeloc1a	13	4	Blocklist1	20	incompatible	small	1	right	right	373
Sizeloc1a	13	4	Blocklist1	21	incompatible	large	1	left	left	329
Sizeloc1a	13	4	Blocklist1	22	incompatible	small	1	right	right	312
Sizeloc1a	13	4	Blocklist1	23	incompatible	small	1	right	right	334
Sizeloc1a	13	4	Blocklist1	24	incompatible	large	1	left	left	500
Sizeloc1a	13	4	Blocklist1	25	incompatible	large	1	left	left	332
Sizeloc1a	13	4	Blocklist1	26	incompatible	large	1	left	left	842
Sizeloc1a	13	4	Blocklist1	27	incompatible	large	1	left	left	476
Sizeloc1a	13	4	Blocklist1	28	incompatible	large	1	left	left	517
Sizeloc1a	13	4	Blocklist1	29	incompatible	small	1	right	right	435
Sizeloc1a	13	4	Blocklist1	30	incompatible	small	1	right	right	407
Sizeloc1a	13	4	Blocklist1	31	incompatible	large	1	left	left	393
Sizeloc1a	13	4	Blocklist1	32	incompatible	large	1	left	left	372
Sizeloc1a	13	4	Blocklist1	33	incompatible	large	1	left	left	361
Sizeloc1a	13	4	Blocklist1	34	incompatible	large	1	left	left	326
Sizeloc1a	13	4	Blocklist1	35	incompatible	small	1	right	right	637
Sizeloc1a	13	4	Blocklist1	36	incompatible	large	1	left	left	406
Sizeloc1a	13	4	Blocklist1	37	incompatible	small	1	right	right	369
Sizeloc1a	13	4	Blocklist1	38	incompatible	large	1	left	left	351
Sizeloc1a	13	4	Blocklist1	39	incompatible	large	0	left	right	748
Sizeloc1a	13	4	Blocklist1	40	incompatible	small	1	right	right	1026
Sizeloc1a	13	4	Blocklist1	41	incompatible	small	1	right	right	564
Sizeloc1a	13	4	Blocklist1	42	incompatible	small	1	right	right	673
Sizeloc1a	13	4	Blocklist1	43	incompatible	small	1	right	right	441
Sizeloc1a	13	4	Blocklist1	44	incompatible	large	1	left	left	604
Sizeloc1a	13	4	Blocklist1	45	incompatible	small	1	right	right	647
Sizeloc1a	13	4	Blocklist1	46	incompatible	large	1	left	left	674
Sizeloc1a	13	4	Blocklist1	47	incompatible	large	1	left	left	369
Sizeloc1a	13	4	Blocklist1	48	incompatible	large	1	left	left	423
Sizeloc1a	13	4	Blocklist1	49	incompatible	large	1	left	left	400
Sizeloc1a	13	4	Blocklist1	50	incompatible	small	1	right	right	413
Sizeloc1a	13	4	Blocklist1	51	incompatible	small	1	right	right	576
Sizeloc1a	13	4	Blocklist1	52	incompatible	small	1	right	right	411
Sizeloc1a	13	4	Blocklist1	53	incompatible	large	1	left	left	455
Sizeloc1a	13	4	Blocklist1	54	incompatible	large	0	left	right	759
Sizeloc1a	13	4	Blocklist1	55	incompatible	large	1	left	left	732
Sizeloc1a	13	4	Blocklist1	56	incompatible	small	1	right	right	1883
Sizeloc1a	13	4	Blocklist1	57	incompatible	large	1	left	left	1284
Sizeloc1a	13	4	Blocklist1	58	incompatible	small	1	right	right	483
Sizeloc1a	13	4	Blocklist1	59	incompatible	small	1	right	right	420
Sizeloc1a	13	4	Blocklist1	60	incompatible	small	1	right	right	398
Sizeloc1b	14	1	Blocklist1	1	incompatible	large	1	left	left	418
Sizeloc1b	14	1	Blocklist1	2	incompatible	small	1	right	right	540
Sizeloc1b	14	1	Blocklist1	3	incompatible	large	1	left	left	346
Sizeloc1b	14	1	Blocklist1	4	incompatible	large	1	left	left	344
Sizeloc1b	14	1	Blocklist1	5	incompatible	large	1	left	left	365
Sizeloc1b	14	1	Blocklist1	6	incompatible	small	1	right	right	378
Sizeloc1b	14	1	Blocklist1	7	incompatible	small	1	right	right	383
Sizeloc1b	14	1	Blocklist1	8	incompatible	large	1	left	left	307
Sizeloc1b	14	1	Blocklist1	9	incompatible	small	1	right	right	434
Sizeloc1b	14	1	Blocklist1	10	incompatible	small	1	right	right	619
Sizeloc1b	14	2	Blocklist1	1	incompatible	small	1	right	right	470
Sizeloc1b	14	2	Blocklist1	2	incompatible	small	1	right	right	462
Sizeloc1b	14	2	Blocklist1	3	incompatible	small	1	right	right	463
Sizeloc1b	14	2	Blocklist1	4	incompatible	large	1	left	left	328
Sizeloc1b	14	2	Blocklist1	5	incompatible	large	1	left	left	334
Sizeloc1b	14	2	Blocklist1	6	incompatible	large	1	left	left	340
Sizeloc1b	14	2	Blocklist1	7	incompatible	small	1	right	right	273
Sizeloc1b	14	2	Blocklist1	8	incompatible	small	1	right	right	386
Sizeloc1b	14	2	Blocklist1	9	incompatible	small	1	right	right	334
Sizeloc1b	14	2	Blocklist1	10	incompatible	small	1	right	right	372
Sizeloc1b	14	2	Blocklist1	11	incompatible	small	1	right	right	368
Sizeloc1b	14	2	Blocklist1	12	incompatible	large	1	left	left	357
Sizeloc1b	14	2	Blocklist1	13	incompatible	small	1	right	right	314
Sizeloc1b	14	2	Blocklist1	14	incompatible	large	1	left	left	393
Sizeloc1b	14	2	Blocklist1	15	incompatible	large	1	left	left	437
Sizeloc1b	14	2	Blocklist1	16	incompatible	small	1	right	right	399
Sizeloc1b	14	2	Blocklist1	17	incompatible	small	1	right	right	443
Sizeloc1b	14	2	Blocklist1	18	incompatible	small	1	right	right	317
Sizeloc1b	14	2	Blocklist1	19	incompatible	large	1	left	left	395
Sizeloc1b	14	2	Blocklist1	20	incompatible	large	1	left	left	399
Sizeloc1b	14	2	Blocklist1	21	incompatible	small	1	right	right	331
Sizeloc1b	14	2	Blocklist1	22	incompatible	small	1	right	right	409
Sizeloc1b	14	2	Blocklist1	23	incompatible	large	1	left	left	396
Sizeloc1b	14	2	Blocklist1	24	incompatible	small	1	right	right	408
Sizeloc1b	14	2	Blocklist1	25	incompatible	large	1	left	left	363
Sizeloc1b	14	2	Blocklist1	26	incompatible	large	1	left	left	336
Sizeloc1b	14	2	Blocklist1	27	incompatible	small	1	right	right	390
Sizeloc1b	14	2	Blocklist1	28	incompatible	small	1	right	right	313
Sizeloc1b	14	2	Blocklist1	29	incompatible	small	1	right	right	352
Sizeloc1b	14	2	Blocklist1	30	incompatible	large	1	left	left	358
Sizeloc1b	14	2	Blocklist1	31	incompatible	large	1	left	left	419
Sizeloc1b	14	2	Blocklist1	32	incompatible	large	1	left	left	358
Sizeloc1b	14	2	Blocklist1	33	incompatible	small	1	right	right	347
Sizeloc1b	14	2	Blocklist1	34	incompatible	small	1	right	right	408
Sizeloc1b	14	2	Blocklist1	35	incompatible	small	1	right	right	451
Sizeloc1b	14	2	Blocklist1	36	incompatible	small	1	right	right	373
Sizeloc1b	14	2	Blocklist1	37	incompatible	large	1	left	left	305
Sizeloc1b	14	2	Blocklist1	38	incompatible	small	1	right	right	272
Sizeloc1b	14	2	Blocklist1	39	incompatible	small	1	right	right	361
Sizeloc1b	14	2	Blocklist1	40	incompatible	large	1	left	left	374
[truncated: 1,600 more rows]
