# Supplementary material for: Compatibility between Physical Stimulus Size and Left-right Responses: Small is Left and Large is Right
Source: J Cogn. 2018 Feb 27;1(1):17. doi: 10.5334/joc.19 (PMC6634365; doi:10.5334/joc.19)
Supplement: Supplementary file 2. — Raw data from Experiment 2 (Wuehr_Seegelke_Raw_Data_Experiment2.csv). [file joc-1-1-19-s2.csv]

Experiment	Participant	Block	Trial	Stimulus_Color	Stimulus_Size	Picture	Accuracy	Correct_Key	Actual_Key	RT
Experiment2	1	1	1	green	large	grossgrun.gif	1	left	left	493
Experiment2	1	1	2	red	small	kleinrot.gif	1	right	right	429
Experiment2	1	1	3	red	small	kleinrot.gif	1	right	right	319
Experiment2	1	1	4	red	large	grossrot.gif	1	right	right	398
Experiment2	1	1	5	green	large	grossgrun.gif	1	left	left	354
Experiment2	1	1	6	green	large	grossgrun.gif	1	left	left	287
Experiment2	1	1	7	red	small	kleinrot.gif	1	right	right	375
Experiment2	1	1	8	red	large	grossrot.gif	1	right	right	364
Experiment2	1	1	9	green	large	grossgrun.gif	1	left	left	417
Experiment2	1	1	10	green	small	kleingrun.gif	1	left	left	364
Experiment2	1	1	11	red	small	kleinrot.gif	1	right	right	393
Experiment2	1	1	12	green	small	kleingrun.gif	1	left	left	268
Experiment2	1	1	13	green	large	grossgrun.gif	0	left	right	405
Experiment2	1	1	14	red	large	grossrot.gif	0	right	left	358
Experiment2	1	1	15	red	small	kleinrot.gif	1	right	right	275
Experiment2	1	1	16	green	small	kleingrun.gif	1	left	left	396
Experiment2	1	1	17	red	large	grossrot.gif	1	right	right	416
Experiment2	1	1	18	red	large	grossrot.gif	1	right	right	323
Experiment2	1	1	19	green	small	kleingrun.gif	1	left	left	354
Experiment2	1	1	20	green	small	kleingrun.gif	1	left	left	439
Experiment2	1	2	1	red	small	kleinrot.gif	1	right	right	516
Experiment2	1	2	2	green	large	grossgrun.gif	1	left	left	379
Experiment2	1	2	3	red	small	kleinrot.gif	1	right	right	392
Experiment2	1	2	4	red	small	kleinrot.gif	1	right	right	427
Experiment2	1	2	5	red	small	kleinrot.gif	1	right	right	366
Experiment2	1	2	6	green	small	kleingrun.gif	1	left	left	355
Experiment2	1	2	7	red	small	kleinrot.gif	1	right	right	384
Experiment2	1	2	8	red	large	grossrot.gif	0	right	left	421
Experiment2	1	2	9	red	large	grossrot.gif	1	right	right	447
Experiment2	1	2	10	green	large	grossgrun.gif	1	left	left	585
Experiment2	1	2	11	red	small	kleinrot.gif	1	right	right	373
Experiment2	1	2	12	red	small	kleinrot.gif	1	right	right	322
Experiment2	1	2	13	green	small	kleingrun.gif	1	left	left	505
Experiment2	1	2	14	green	large	grossgrun.gif	1	left	left	424
Experiment2	1	2	15	green	small	kleingrun.gif	1	left	left	411
Experiment2	1	2	16	green	large	grossgrun.gif	1	left	left	454
Experiment2	1	2	17	green	large	grossgrun.gif	1	left	left	368
Experiment2	1	2	18	red	large	grossrot.gif	1	right	right	397
Experiment2	1	2	19	red	large	grossrot.gif	1	right	right	417
Experiment2	1	2	20	green	small	kleingrun.gif	1	left	left	524
Experiment2	1	2	21	red	large	grossrot.gif	1	right	right	451
Experiment2	1	2	22	red	large	grossrot.gif	1	right	right	652
Experiment2	1	2	23	green	small	kleingrun.gif	1	left	left	478
Experiment2	1	2	24	red	large	grossrot.gif	1	right	right	430
Experiment2	1	2	25	green	large	grossgrun.gif	1	left	left	769
Experiment2	1	2	26	green	small	kleingrun.gif	1	left	left	390
Experiment2	1	2	27	red	large	grossrot.gif	1	right	right	394
Experiment2	1	2	28	red	large	grossrot.gif	1	right	right	406
Experiment2	1	2	29	red	large	grossrot.gif	1	right	right	377
Experiment2	1	2	30	red	large	grossrot.gif	1	right	right	382
Experiment2	1	2	31	red	small	kleinrot.gif	1	right	right	517
Experiment2	1	2	32	red	small	kleinrot.gif	1	right	right	364
Experiment2	1	2	33	green	large	grossgrun.gif	1	left	left	401
Experiment2	1	2	34	green	large	grossgrun.gif	1	left	left	413
Experiment2	1	2	35	red	large	grossrot.gif	1	right	right	336
Experiment2	1	2	36	red	small	kleinrot.gif	1	right	right	334
Experiment2	1	2	37	green	large	grossgrun.gif	1	left	left	404
Experiment2	1	2	38	red	small	kleinrot.gif	1	right	right	376
Experiment2	1	2	39	green	large	grossgrun.gif	1	left	left	420
Experiment2	1	2	40	green	small	kleingrun.gif	1	left	left	417
Experiment2	1	2	41	green	small	kleingrun.gif	1	left	left	443
Experiment2	1	2	42	green	large	grossgrun.gif	1	left	left	605
Experiment2	1	2	43	red	large	grossrot.gif	1	right	right	400
Experiment2	1	2	44	green	large	grossgrun.gif	1	left	left	540
Experiment2	1	2	45	red	small	kleinrot.gif	0	right	left	562
Experiment2	1	2	46	green	small	kleingrun.gif	1	left	left	511
Experiment2	1	2	47	green	small	kleingrun.gif	1	left	left	714
Experiment2	1	2	48	green	small	kleingrun.gif	1	left	left	479
Experiment2	1	2	49	red	small	kleinrot.gif	1	right	right	370
Experiment2	1	2	50	green	large	grossgrun.gif	1	left	left	522
Experiment2	1	2	51	green	small	kleingrun.gif	1	left	left	473
Experiment2	1	2	52	red	small	kleinrot.gif	1	right	right	371
Experiment2	1	2	53	green	small	kleingrun.gif	1	left	left	480
Experiment2	1	2	54	red	small	kleinrot.gif	1	right	right	579
Experiment2	1	2	55	green	large	grossgrun.gif	1	left	left	528
Experiment2	1	2	56	red	large	grossrot.gif	1	right	right	501
Experiment2	1	2	57	red	large	grossrot.gif	1	right	right	412
Experiment2	1	2	58	green	small	kleingrun.gif	1	left	left	411
Experiment2	1	2	59	green	small	kleingrun.gif	1	left	left	382
Experiment2	1	2	60	green	large	grossgrun.gif	1	left	left	383
Experiment2	1	3	1	red	small	kleinrot.gif	0	right	left	682
Experiment2	1	3	2	red	small	kleinrot.gif	1	right	right	475
Experiment2	1	3	3	green	large	grossgrun.gif	1	left	left	419
Experiment2	1	3	4	green	large	grossgrun.gif	1	left	left	534
Experiment2	1	3	5	red	small	kleinrot.gif	1	right	right	556
Experiment2	1	3	6	green	small	kleingrun.gif	1	left	left	471
Experiment2	1	3	7	green	large	grossgrun.gif	1	left	left	571
Experiment2	1	3	8	red	small	kleinrot.gif	1	right	right	432
Experiment2	1	3	9	green	small	kleingrun.gif	1	left	left	509
Experiment2	1	3	10	red	small	kleinrot.gif	1	right	right	580
Experiment2	1	3	11	green	small	kleingrun.gif	1	left	left	425
Experiment2	1	3	12	red	large	grossrot.gif	1	right	right	687
Experiment2	1	3	13	green	small	kleingrun.gif	1	left	left	364
Experiment2	1	3	14	red	large	grossrot.gif	1	right	right	436
Experiment2	1	3	15	green	small	kleingrun.gif	1	left	left	543
Experiment2	1	3	16	red	large	grossrot.gif	1	right	right	581
Experiment2	1	3	17	red	large	grossrot.gif	1	right	right	468
Experiment2	1	3	18	green	large	grossgrun.gif	1	left	left	505
Experiment2	1	3	19	green	small	kleingrun.gif	1	left	left	394
Experiment2	1	3	20	green	small	kleingrun.gif	0	left	right	349
Experiment2	1	3	21	green	small	kleingrun.gif	1	left	left	379
Experiment2	1	3	22	red	small	kleinrot.gif	1	right	right	382
Experiment2	1	3	23	green	large	grossgrun.gif	1	left	left	432
Experiment2	1	3	24	green	small	kleingrun.gif	1	left	left	450
Experiment2	1	3	25	red	small	kleinrot.gif	1	right	right	601
Experiment2	1	3	26	red	small	kleinrot.gif	1	right	right	405
Experiment2	1	3	27	green	small	kleingrun.gif	1	left	left	504
Experiment2	1	3	28	red	large	grossrot.gif	1	right	right	528
Experiment2	1	3	29	red	large	grossrot.gif	1	right	right	486
Experiment2	1	3	30	green	large	grossgrun.gif	1	left	left	342
Experiment2	1	3	31	red	large	grossrot.gif	1	right	right	460
Experiment2	1	3	32	red	small	kleinrot.gif	1	right	right	419
Experiment2	1	3	33	red	small	kleinrot.gif	1	right	right	492
Experiment2	1	3	34	red	small	kleinrot.gif	1	right	right	457
Experiment2	1	3	35	green	small	kleingrun.gif	1	left	left	457
Experiment2	1	3	36	green	large	grossgrun.gif	1	left	left	543
Experiment2	1	3	37	green	small	kleingrun.gif	1	left	left	413
Experiment2	1	3	38	green	small	kleingrun.gif	1	left	left	453
Experiment2	1	3	39	red	small	kleinrot.gif	1	right	right	655
Experiment2	1	3	40	red	small	kleinrot.gif	1	right	right	633
Experiment2	1	3	41	green	large	grossgrun.gif	1	left	left	377
Experiment2	1	3	42	red	large	grossrot.gif	1	right	right	701
Experiment2	1	3	43	green	large	grossgrun.gif	1	left	left	410
Experiment2	1	3	44	green	large	grossgrun.gif	1	left	left	364
Experiment2	1	3	45	red	large	grossrot.gif	1	right	right	377
Experiment2	1	3	46	green	small	kleingrun.gif	1	left	left	381
Experiment2	1	3	47	green	large	grossgrun.gif	1	left	left	562
Experiment2	1	3	48	green	large	grossgrun.gif	1	left	left	391
Experiment2	1	3	49	red	large	grossrot.gif	1	right	right	371
Experiment2	1	3	50	red	small	kleinrot.gif	1	right	right	384
Experiment2	1	3	51	red	large	grossrot.gif	1	right	right	436
Experiment2	1	3	52	red	large	grossrot.gif	1	right	right	342
Experiment2	1	3	53	green	large	grossgrun.gif	1	left	left	380
Experiment2	1	3	54	green	large	grossgrun.gif	1	left	left	344
Experiment2	1	3	55	red	small	kleinrot.gif	1	right	right	379
Experiment2	1	3	56	red	large	grossrot.gif	1	right	right	424
Experiment2	1	3	57	red	large	grossrot.gif	1	right	right	483
Experiment2	1	3	58	red	large	grossrot.gif	1	right	right	555
Experiment2	1	3	59	green	large	grossgrun.gif	1	left	left	729
Experiment2	1	3	60	green	small	kleingrun.gif	1	left	left	431
Experiment2	2	1	1	rechts	small	kleingrun.gif	0	right	left	592
Experiment2	2	1	2	links	small	kleinrot.gif	1	left	left	619
Experiment2	2	1	3	links	large	grossrot.gif	1	left	left	366
Experiment2	2	1	4	links	small	kleinrot.gif	1	left	left	347
Experiment2	2	1	5	rechts	large	grossgrun.gif	1	right	right	392
Experiment2	2	1	6	rechts	large	grossgrun.gif	1	right	right	348
Experiment2	2	1	7	links	large	grossrot.gif	0	left	right	498
Experiment2	2	1	8	rechts	large	grossgrun.gif	1	right	right	457
Experiment2	2	1	9	links	small	kleinrot.gif	1	left	left	386
Experiment2	2	1	10	rechts	small	kleingrun.gif	0	right	left	422
Experiment2	2	1	11	rechts	small	kleingrun.gif	1	right	right	545
Experiment2	2	1	12	links	small	kleinrot.gif	1	left	left	310
Experiment2	2	1	13	links	large	grossrot.gif	1	left	left	381
Experiment2	2	1	14	rechts	large	grossgrun.gif	1	right	right	426
Experiment2	2	1	15	rechts	large	grossgrun.gif	1	right	right	492
Experiment2	2	1	16	links	large	grossrot.gif	1	left	left	356
Experiment2	2	1	17	links	large	grossrot.gif	1	left	left	409
Experiment2	2	1	18	links	small	kleinrot.gif	0	left	right	484
Experiment2	2	1	19	rechts	small	kleingrun.gif	1	right	right	349
Experiment2	2	1	20	rechts	small	kleingrun.gif	1	right	right	378
Experiment2	2	2	1	rechts	small	kleingrun.gif	1	right	right	586
Experiment2	2	2	2	rechts	large	grossgrun.gif	1	right	right	382
Experiment2	2	2	3	links	small	kleinrot.gif	1	left	left	314
Experiment2	2	2	4	rechts	small	kleingrun.gif	1	right	right	521
Experiment2	2	2	5	rechts	large	grossgrun.gif	1	right	right	344
Experiment2	2	2	6	links	large	grossrot.gif	1	left	left	398
Experiment2	2	2	7	rechts	small	kleingrun.gif	1	right	right	433
Experiment2	2	2	8	rechts	small	kleingrun.gif	1	right	right	372
Experiment2	2	2	9	rechts	large	grossgrun.gif	1	right	right	361
Experiment2	2	2	10	links	large	grossrot.gif	1	left	left	366
Experiment2	2	2	11	links	large	grossrot.gif	1	left	left	387
Experiment2	2	2	12	rechts	large	grossgrun.gif	1	right	right	375
Experiment2	2	2	13	links	small	kleinrot.gif	1	left	left	427
Experiment2	2	2	14	rechts	large	grossgrun.gif	1	right	right	382
Experiment2	2	2	15	rechts	small	kleingrun.gif	1	right	right	818
Experiment2	2	2	16	links	small	kleinrot.gif	1	left	left	373
Experiment2	2	2	17	links	small	kleinrot.gif	1	left	left	914
Experiment2	2	2	18	links	small	kleinrot.gif	1	left	left	409
Experiment2	2	2	19	rechts	small	kleingrun.gif	1	right	right	405
Experiment2	2	2	20	rechts	large	grossgrun.gif	1	right	right	408
Experiment2	2	2	21	links	small	kleinrot.gif	1	left	left	323
Experiment2	2	2	22	rechts	small	kleingrun.gif	1	right	right	490
Experiment2	2	2	23	rechts	large	grossgrun.gif	1	right	right	450
Experiment2	2	2	24	links	large	grossrot.gif	1	left	left	508
Experiment2	2	2	25	rechts	large	grossgrun.gif	1	right	right	556
Experiment2	2	2	26	rechts	large	grossgrun.gif	1	right	right	425
Experiment2	2	2	27	rechts	small	kleingrun.gif	1	right	right	412
Experiment2	2	2	28	rechts	large	grossgrun.gif	1	right	right	375
Experiment2	2	2	29	links	small	kleinrot.gif	1	left	left	451
Experiment2	2	2	30	rechts	small	kleingrun.gif	0	right	left	517
Experiment2	2	2	31	links	small	kleinrot.gif	1	left	left	340
Experiment2	2	2	32	links	large	grossrot.gif	1	left	left	410
Experiment2	2	2	33	links	large	grossrot.gif	1	left	left	389
Experiment2	2	2	34	rechts	large	grossgrun.gif	1	right	right	393
Experiment2	2	2	35	links	large	grossrot.gif	1	left	left	349
Experiment2	2	2	36	rechts	large	grossgrun.gif	1	right	right	722
Experiment2	2	2	37	links	large	grossrot.gif	1	left	left	569
Experiment2	2	2	38	rechts	large	grossgrun.gif	1	right	right	470
Experiment2	2	2	39	links	large	grossrot.gif	1	left	left	671
Experiment2	2	2	40	links	small	kleinrot.gif	1	left	left	472
Experiment2	2	2	41	rechts	small	kleingrun.gif	1	right	right	433
Experiment2	2	2	42	links	large	grossrot.gif	1	left	left	459
Experiment2	2	2	43	rechts	small	kleingrun.gif	1	right	right	316
Experiment2	2	2	44	links	large	grossrot.gif	1	left	left	355
Experiment2	2	2	45	links	small	kleinrot.gif	1	left	left	329
Experiment2	2	2	46	rechts	large	grossgrun.gif	1	right	right	415
Experiment2	2	2	47	links	large	grossrot.gif	1	left	left	474
Experiment2	2	2	48	links	small	kleinrot.gif	1	left	left	387
Experiment2	2	2	49	links	small	kleinrot.gif	1	left	left	367
Experiment2	2	2	50	links	large	grossrot.gif	1	left	left	412
Experiment2	2	2	51	rechts	small	kleingrun.gif	1	right	right	431
Experiment2	2	2	52	rechts	large	grossgrun.gif	1	right	right	490
Experiment2	2	2	53	links	large	grossrot.gif	1	left	left	410
Experiment2	2	2	54	rechts	small	kleingrun.gif	1	right	right	725
Experiment2	2	2	55	links	small	kleinrot.gif	1	left	left	468
Experiment2	2	2	56	rechts	small	kleingrun.gif	0	right	left	501
Experiment2	2	2	57	links	small	kleinrot.gif	1	left	left	389
Experiment2	2	2	58	links	small	kleinrot.gif	1	left	left	425
Experiment2	2	2	59	rechts	small	kleingrun.gif	1	right	right	531
Experiment2	2	2	60	links	large	grossrot.gif	1	left	left	537
Experiment2	2	3	1	rechts	large	grossgrun.gif	1	right	right	657
Experiment2	2	3	2	links	small	kleinrot.gif	1	left	left	323
Experiment2	2	3	3	links	small	kleinrot.gif	1	left	left	377
Experiment2	2	3	4	links	large	grossrot.gif	1	left	left	342
Experiment2	2	3	5	links	small	kleinrot.gif	1	left	left	347
Experiment2	2	3	6	rechts	small	kleingrun.gif	1	right	right	369
Experiment2	2	3	7	rechts	small	kleingrun.gif	1	right	right	494
Experiment2	2	3	8	links	small	kleinrot.gif	1	left	left	438
Experiment2	2	3	9	rechts	large	grossgrun.gif	1	right	right	376
Experiment2	2	3	10	links	small	kleinrot.gif	1	left	left	484
Experiment2	2	3	11	rechts	small	kleingrun.gif	1	right	right	341
Experiment2	2	3	12	rechts	large	grossgrun.gif	1	right	right	747
Experiment2	2	3	13	rechts	large	grossgrun.gif	1	right	right	601
Experiment2	2	3	14	links	large	grossrot.gif	1	left	left	788
Experiment2	2	3	15	rechts	large	grossgrun.gif	1	right	right	569
Experiment2	2	3	16	rechts	large	grossgrun.gif	1	right	right	310
Experiment2	2	3	17	links	large	grossrot.gif	1	left	left	549
Experiment2	2	3	18	links	small	kleinrot.gif	1	left	left	874
Experiment2	2	3	19	links	large	grossrot.gif	1	left	left	723
Experiment2	2	3	20	rechts	large	grossgrun.gif	0	right	left	395
Experiment2	2	3	21	links	small	kleinrot.gif	1	left	left	494
Experiment2	2	3	22	links	small	kleinrot.gif	1	left	left	366
Experiment2	2	3	23	rechts	large	grossgrun.gif	1	right	right	387
Experiment2	2	3	24	links	large	grossrot.gif	1	left	left	343
Experiment2	2	3	25	links	large	grossrot.gif	1	left	left	325
Experiment2	2	3	26	rechts	large	grossgrun.gif	1	right	right	292
Experiment2	2	3	27	links	small	kleinrot.gif	1	left	left	363
Experiment2	2	3	28	links	small	kleinrot.gif	1	left	left	352
Experiment2	2	3	29	rechts	small	kleingrun.gif	1	right	right	358
Experiment2	2	3	30	rechts	small	kleingrun.gif	1	right	right	363
Experiment2	2	3	31	links	large	grossrot.gif	1	left	left	528
Experiment2	2	3	32	links	small	kleinrot.gif	1	left	left	359
Experiment2	2	3	33	rechts	large	grossgrun.gif	1	right	right	284
Experiment2	2	3	34	links	large	grossrot.gif	1	left	left	405
Experiment2	2	3	35	rechts	small	kleingrun.gif	1	right	right	304
Experiment2	2	3	36	links	large	grossrot.gif	1	left	left	360
Experiment2	2	3	37	rechts	small	kleingrun.gif	1	right	right	741
Experiment2	2	3	38	links	large	grossrot.gif	1	left	left	299
Experiment2	2	3	39	links	small	kleinrot.gif	1	left	left	387
Experiment2	2	3	40	rechts	small	kleingrun.gif	1	right	right	335
Experiment2	2	3	41	links	large	grossrot.gif	1	left	left	1053
Experiment2	2	3	42	links	small	kleinrot.gif	1	left	left	343
Experiment2	2	3	43	links	small	kleinrot.gif	1	left	left	277
Experiment2	2	3	44	links	large	grossrot.gif	1	left	left	373
Experiment2	2	3	45	links	small	kleinrot.gif	1	left	left	322
Experiment2	2	3	46	rechts	small	kleingrun.gif	1	right	right	337
Experiment2	2	3	47	rechts	small	kleingrun.gif	0	right	left	335
Experiment2	2	3	48	rechts	small	kleingrun.gif	1	right	right	325
Experiment2	2	3	49	links	large	grossrot.gif	1	left	left	524
Experiment2	2	3	50	links	large	grossrot.gif	1	left	left	371
Experiment2	2	3	51	rechts	small	kleingrun.gif	1	right	right	488
Experiment2	2	3	52	rechts	large	grossgrun.gif	1	right	right	472
Experiment2	2	3	53	rechts	large	grossgrun.gif	1	right	right	369
Experiment2	2	3	54	rechts	large	grossgrun.gif	1	right	right	318
Experiment2	2	3	55	rechts	small	kleingrun.gif	1	right	right	285
Experiment2	2	3	56	links	large	grossrot.gif	1	left	left	309
Experiment2	2	3	57	rechts	small	kleingrun.gif	1	right	right	364
Experiment2	2	3	58	rechts	large	grossgrun.gif	1	right	right	409
Experiment2	2	3	59	rechts	large	grossgrun.gif	1	right	right	292
Experiment2	2	3	60	rechts	small	kleingrun.gif	1	right	right	332
Experiment2	3	1	1	red	large	grossrot.gif	1	right	right	471
Experiment2	3	1	2	red	large	grossrot.gif	1	right	right	352
Experiment2	3	1	3	green	large	grossgrun.gif	1	left	left	334
Experiment2	3	1	4	green	small	kleingrun.gif	1	left	left	324
Experiment2	3	1	5	red	large	grossrot.gif	1	right	right	315
Experiment2	3	1	6	green	small	kleingrun.gif	1	left	left	546
Experiment2	3	1	7	green	large	grossgrun.gif	1	left	left	335
Experiment2	3	1	8	green	small	kleingrun.gif	1	left	left	486
Experiment2	3	1	9	red	small	kleinrot.gif	1	right	right	326
Experiment2	3	1	10	green	large	grossgrun.gif	1	left	left	316
Experiment2	3	1	11	green	small	kleingrun.gif	1	left	left	331
Experiment2	3	1	12	green	large	grossgrun.gif	1	left	left	282
Experiment2	3	1	13	red	small	kleinrot.gif	1	right	right	314
Experiment2	3	1	14	red	small	kleinrot.gif	1	right	right	417
Experiment2	3	1	15	green	large	grossgrun.gif	1	left	left	412
Experiment2	3	1	16	red	small	kleinrot.gif	1	right	right	631
Experiment2	3	1	17	red	large	grossrot.gif	1	right	right	401
Experiment2	3	1	18	red	large	grossrot.gif	1	right	right	317
Experiment2	3	1	19	green	small	kleingrun.gif	1	left	left	364
Experiment2	3	1	20	red	small	kleinrot.gif	1	right	right	385
Experiment2	3	2	1	green	small	kleingrun.gif	1	left	left	601
Experiment2	3	2	2	green	large	grossgrun.gif	1	left	left	412
Experiment2	3	2	3	red	large	grossrot.gif	1	right	right	407
Experiment2	3	2	4	red	large	grossrot.gif	1	right	right	274
Experiment2	3	2	5	green	large	grossgrun.gif	1	left	left	426
Experiment2	3	2	6	red	large	grossrot.gif	1	right	right	389
Experiment2	3	2	7	red	large	grossrot.gif	1	right	right	289
Experiment2	3	2	8	red	small	kleinrot.gif	1	right	right	297
Experiment2	3	2	9	red	small	kleinrot.gif	1	right	right	305
Experiment2	3	2	10	green	small	kleingrun.gif	0	left	right	336
Experiment2	3	2	11	green	large	grossgrun.gif	1	left	left	303
Experiment2	3	2	12	red	small	kleinrot.gif	1	right	right	342
Experiment2	3	2	13	green	large	grossgrun.gif	1	left	left	755
Experiment2	3	2	14	green	small	kleingrun.gif	1	left	left	393
Experiment2	3	2	15	green	large	grossgrun.gif	1	left	left	349
Experiment2	3	2	16	green	large	grossgrun.gif	1	left	left	362
Experiment2	3	2	17	red	small	kleinrot.gif	1	right	right	343
Experiment2	3	2	18	red	large	grossrot.gif	1	right	right	413
Experiment2	3	2	19	green	large	grossgrun.gif	1	left	left	488
Experiment2	3	2	20	red	large	grossrot.gif	1	right	right	456
Experiment2	3	2	21	red	small	kleinrot.gif	1	right	right	314
Experiment2	3	2	22	red	small	kleinrot.gif	1	right	right	305
Experiment2	3	2	23	red	small	kleinrot.gif	1	right	right	296
Experiment2	3	2	24	red	large	grossrot.gif	1	right	right	352
Experiment2	3	2	25	green	large	grossgrun.gif	1	left	left	334
Experiment2	3	2	26	green	large	grossgrun.gif	1	left	left	308
Experiment2	3	2	27	green	large	grossgrun.gif	1	left	left	355
Experiment2	3	2	28	red	small	kleinrot.gif	1	right	right	328
Experiment2	3	2	29	green	large	grossgrun.gif	1	left	left	367
Experiment2	3	2	30	green	small	kleingrun.gif	1	left	left	876
Experiment2	3	2	31	red	small	kleinrot.gif	1	right	right	356
Experiment2	3	2	32	red	large	grossrot.gif	1	right	right	284
Experiment2	3	2	33	red	large	grossrot.gif	1	right	right	458
Experiment2	3	2	34	red	large	grossrot.gif	1	right	right	323
Experiment2	3	2	35	red	small	kleinrot.gif	1	right	right	314
Experiment2	3	2	36	green	small	kleingrun.gif	1	left	left	321
Experiment2	3	2	37	green	large	grossgrun.gif	1	left	left	376
Experiment2	3	2	38	red	large	grossrot.gif	1	right	right	420
Experiment2	3	2	39	red	large	grossrot.gif	1	right	right	327
Experiment2	3	2	40	red	large	grossrot.gif	1	right	right	389
Experiment2	3	2	41	red	large	grossrot.gif	1	right	right	282
Experiment2	3	2	42	green	small	kleingrun.gif	1	left	left	362
Experiment2	3	2	43	green	small	kleingrun.gif	1	left	left	327
Experiment2	3	2	44	green	small	kleingrun.gif	1	left	left	317
Experiment2	3	2	45	red	large	grossrot.gif	1	right	right	668
Experiment2	3	2	46	green	small	kleingrun.gif	1	left	left	381
Experiment2	3	2	47	green	large	grossgrun.gif	1	left	left	569
Experiment2	3	2	48	red	small	kleinrot.gif	1	right	right	398
Experiment2	3	2	49	green	small	kleingrun.gif	0	left	right	346
Experiment2	3	2	50	red	small	kleinrot.gif	1	right	right	552
Experiment2	3	2	51	green	small	kleingrun.gif	1	left	left	389
Experiment2	3	2	52	red	small	kleinrot.gif	1	right	right	434
Experiment2	3	2	53	green	small	kleingrun.gif	1	left	left	452
Experiment2	3	2	54	green	small	kleingrun.gif	1	left	left	950
Experiment2	3	2	55	green	small	kleingrun.gif	1	left	left	339
Experiment2	3	2	56	green	large	grossgrun.gif	1	left	left	298
Experiment2	3	2	57	green	large	grossgrun.gif	1	left	left	337
Experiment2	3	2	58	red	small	kleinrot.gif	1	right	right	359
Experiment2	3	2	59	red	small	kleinrot.gif	0	right	left	572
Experiment2	3	2	60	green	small	kleingrun.gif	1	left	left	577
Experiment2	3	3	1	red	small	kleinrot.gif	1	right	right	996
Experiment2	3	3	2	red	large	grossrot.gif	1	right	right	376
Experiment2	3	3	3	green	small	kleingrun.gif	1	left	left	390
Experiment2	3	3	4	red	large	grossrot.gif	1	right	right	408
Experiment2	3	3	5	green	large	grossgrun.gif	1	left	left	636
Experiment2	3	3	6	red	small	kleinrot.gif	1	right	right	518
Experiment2	3	3	7	red	small	kleinrot.gif	1	right	right	301
Experiment2	3	3	8	red	small	kleinrot.gif	1	right	right	373
Experiment2	3	3	9	green	small	kleingrun.gif	1	left	left	386
Experiment2	3	3	10	green	large	grossgrun.gif	1	left	left	782
Experiment2	3	3	11	green	small	kleingrun.gif	1	left	left	306
Experiment2	3	3	12	green	small	kleingrun.gif	1	left	left	346
Experiment2	3	3	13	green	large	grossgrun.gif	1	left	left	336
Experiment2	3	3	14	red	large	grossrot.gif	1	right	right	302
Experiment2	3	3	15	green	large	grossgrun.gif	1	left	left	926
Experiment2	3	3	16	green	small	kleingrun.gif	1	left	left	351
Experiment2	3	3	17	green	large	grossgrun.gif	1	left	left	282
Experiment2	3	3	18	red	large	grossrot.gif	1	right	right	506
Experiment2	3	3	19	green	small	kleingrun.gif	0	left	right	362
Experiment2	3	3	20	green	large	grossgrun.gif	1	left	left	358
Experiment2	3	3	21	red	small	kleinrot.gif	1	right	right	460
Experiment2	3	3	22	red	small	kleinrot.gif	1	right	right	1021
Experiment2	3	3	23	red	large	grossrot.gif	1	right	right	336
Experiment2	3	3	24	green	large	grossgrun.gif	1	left	left	375
Experiment2	3	3	25	green	small	kleingrun.gif	1	left	left	315
Experiment2	3	3	26	green	small	kleingrun.gif	1	left	left	322
Experiment2	3	3	27	green	large	grossgrun.gif	1	left	left	425
Experiment2	3	3	28	green	small	kleingrun.gif	1	left	left	396
Experiment2	3	3	29	green	small	kleingrun.gif	1	left	left	343
Experiment2	3	3	30	green	small	kleingrun.gif	1	left	left	301
Experiment2	3	3	31	green	large	grossgrun.gif	1	left	left	405
Experiment2	3	3	32	red	small	kleinrot.gif	1	right	right	304
Experiment2	3	3	33	green	large	grossgrun.gif	1	left	left	424
Experiment2	3	3	34	red	large	grossrot.gif	1	right	right	282
Experiment2	3	3	35	red	small	kleinrot.gif	1	right	right	322
Experiment2	3	3	36	red	small	kleinrot.gif	1	right	right	281
Experiment2	3	3	37	green	large	grossgrun.gif	1	left	left	394
Experiment2	3	3	38	green	large	grossgrun.gif	1	left	left	261
Experiment2	3	3	39	red	small	kleinrot.gif	1	right	right	406
Experiment2	3	3	40	red	small	kleinrot.gif	1	right	right	306
Experiment2	3	3	41	green	large	grossgrun.gif	1	left	left	417
Experiment2	3	3	42	green	large	grossgrun.gif	1	left	left	380
Experiment2	3	3	43	red	large	grossrot.gif	1	right	right	329
Experiment2	3	3	44	green	small	kleingrun.gif	0	left	right	439
Experiment2	3	3	45	red	large	grossrot.gif	1	right	right	576
Experiment2	3	3	46	red	small	kleinrot.gif	1	right	right	341
Experiment2	3	3	47	red	large	grossrot.gif	1	right	right	315
Experiment2	3	3	48	green	small	kleingrun.gif	1	left	left	330
Experiment2	3	3	49	green	large	grossgrun.gif	1	left	left	336
Experiment2	3	3	50	red	large	grossrot.gif	1	right	right	447
Experiment2	3	3	51	green	small	kleingrun.gif	1	left	left	640
Experiment2	3	3	52	red	large	grossrot.gif	1	right	right	338
Experiment2	3	3	53	red	large	grossrot.gif	1	right	right	360
Experiment2	3	3	54	red	large	grossrot.gif	1	right	right	493
Experiment2	3	3	55	red	small	kleinrot.gif	1	right	right	349
Experiment2	3	3	56	red	large	grossrot.gif	1	right	right	338
Experiment2	3	3	57	green	small	kleingrun.gif	1	left	left	369
Experiment2	3	3	58	red	small	kleinrot.gif	1	right	right	326
Experiment2	3	3	59	red	small	kleinrot.gif	1	right	right	364
Experiment2	3	3	60	red	large	grossrot.gif	1	right	right	409
Experiment2	4	1	1	links	small	kleinrot.gif	1	left	left	288
Experiment2	4	1	2	rechts	small	kleingrun.gif	0	right	left	296
Experiment2	4	1	3	links	large	grossrot.gif	1	left	left	359
Experiment2	4	1	4	links	small	kleinrot.gif	1	left	left	380
Experiment2	4	1	5	links	large	grossrot.gif	1	left	left	345
Experiment2	4	1	6	rechts	small	kleingrun.gif	1	right	right	366
Experiment2	4	1	7	links	small	kleinrot.gif	1	left	left	347
Experiment2	4	1	8	links	large	grossrot.gif	1	left	left	361
Experiment2	4	1	9	links	large	grossrot.gif	1	left	left	302
Experiment2	4	1	10	rechts	small	kleingrun.gif	1	right	right	398
Experiment2	4	1	11	rechts	small	kleingrun.gif	1	right	right	385
Experiment2	4	1	12	rechts	large	grossgrun.gif	1	right	right	485
Experiment2	4	1	13	rechts	large	grossgrun.gif	0	right	left	342
Experiment2	4	1	14	links	small	kleinrot.gif	1	left	left	491
Experiment2	4	1	15	rechts	small	kleingrun.gif	1	right	right	356
Experiment2	4	1	16	links	large	grossrot.gif	1	left	left	449
Experiment2	4	1	17	links	small	kleinrot.gif	1	left	left	419
Experiment2	4	1	18	rechts	large	grossgrun.gif	1	right	right	302
Experiment2	4	1	19	rechts	large	grossgrun.gif	1	right	right	382
Experiment2	4	1	20	rechts	large	grossgrun.gif	1	right	right	314
Experiment2	4	2	1	rechts	small	kleingrun.gif	1	right	right	436
Experiment2	4	2	2	links	small	kleinrot.gif	1	left	left	310
Experiment2	4	2	3	links	small	kleinrot.gif	1	left	left	501
Experiment2	4	2	4	links	small	kleinrot.gif	1	left	left	372
Experiment2	4	2	5	links	large	grossrot.gif	1	left	left	337
Experiment2	4	2	6	links	large	grossrot.gif	1	left	left	336
Experiment2	4	2	7	links	large	grossrot.gif	1	left	left	366
Experiment2	4	2	8	links	small	kleinrot.gif	1	left	left	307
Experiment2	4	2	9	rechts	small	kleingrun.gif	1	right	right	402
Experiment2	4	2	10	rechts	small	kleingrun.gif	1	right	right	342
Experiment2	4	2	11	rechts	small	kleingrun.gif	1	right	right	580
Experiment2	4	2	12	rechts	small	kleingrun.gif	1	right	right	385
Experiment2	4	2	13	rechts	large	grossgrun.gif	1	right	right	373
Experiment2	4	2	14	links	large	grossrot.gif	1	left	left	370
Experiment2	4	2	15	rechts	large	grossgrun.gif	1	right	right	359
Experiment2	4	2	16	links	small	kleinrot.gif	1	left	left	389
Experiment2	4	2	17	rechts	large	grossgrun.gif	1	right	right	529
Experiment2	4	2	18	links	large	grossrot.gif	1	left	left	335
Experiment2	4	2	19	links	large	grossrot.gif	1	left	left	485
Experiment2	4	2	20	links	small	kleinrot.gif	1	left	left	430
Experiment2	4	2	21	links	small	kleinrot.gif	1	left	left	408
Experiment2	4	2	22	rechts	large	grossgrun.gif	1	right	right	363
Experiment2	4	2	23	rechts	small	kleingrun.gif	1	right	right	400
Experiment2	4	2	24	rechts	large	grossgrun.gif	1	right	right	404
Experiment2	4	2	25	rechts	small	kleingrun.gif	1	right	right	375
Experiment2	4	2	26	rechts	small	kleingrun.gif	1	right	right	388
Experiment2	4	2	27	rechts	large	grossgrun.gif	1	right	right	433
Experiment2	4	2	28	links	large	grossrot.gif	1	left	left	459
Experiment2	4	2	29	rechts	large	grossgrun.gif	1	right	right	356
Experiment2	4	2	30	links	small	kleinrot.gif	1	left	left	417
Experiment2	4	2	31	links	small	kleinrot.gif	1	left	left	332
Experiment2	4	2	32	rechts	small	kleingrun.gif	1	right	right	371
Experiment2	4	2	33	rechts	small	kleingrun.gif	1	right	right	344
Experiment2	4	2	34	rechts	small	kleingrun.gif	1	right	right	381
Experiment2	4	2	35	rechts	small	kleingrun.gif	1	right	right	338
Experiment2	4	2	36	rechts	small	kleingrun.gif	1	right	right	304
Experiment2	4	2	37	links	large	grossrot.gif	1	left	left	351
Experiment2	4	2	38	rechts	large	grossgrun.gif	1	right	right	381
Experiment2	4	2	39	links	large	grossrot.gif	1	left	left	401
Experiment2	4	2	40	links	large	grossrot.gif	1	left	left	317
Experiment2	4	2	41	rechts	large	grossgrun.gif	1	right	right	324
Experiment2	4	2	42	links	large	grossrot.gif	1	left	left	283
Experiment2	4	2	43	links	large	grossrot.gif	1	left	left	267
Experiment2	4	2	44	rechts	large	grossgrun.gif	1	right	right	396
Experiment2	4	2	45	links	small	kleinrot.gif	1	left	left	256
Experiment2	4	2	46	links	small	kleinrot.gif	1	left	left	265
Experiment2	4	2	47	rechts	large	grossgrun.gif	1	right	right	274
Experiment2	4	2	48	links	large	grossrot.gif	1	left	left	227
Experiment2	4	2	49	links	small	kleinrot.gif	1	left	left	253
Experiment2	4	2	50	rechts	small	kleingrun.gif	1	right	right	391
Experiment2	4	2	51	rechts	large	grossgrun.gif	1	right	right	363
Experiment2	4	2	52	rechts	large	grossgrun.gif	1	right	right	344
Experiment2	4	2	53	links	large	grossrot.gif	1	left	left	342
Experiment2	4	2	54	links	small	kleinrot.gif	1	left	left	396
Experiment2	4	2	55	rechts	small	kleingrun.gif	1	right	right	368
Experiment2	4	2	56	links	small	kleinrot.gif	1	left	left	461
Experiment2	4	2	57	rechts	large	grossgrun.gif	1	right	right	478
Experiment2	4	2	58	links	small	kleinrot.gif	1	left	left	357
Experiment2	4	2	59	links	large	grossrot.gif	1	left	left	914
Experiment2	4	2	60	rechts	large	grossgrun.gif	1	right	right	353
Experiment2	4	3	1	links	small	kleinrot.gif	1	left	left	289
Experiment2	4	3	2	rechts	large	grossgrun.gif	1	right	right	369
Experiment2	4	3	3	rechts	large	grossgrun.gif	1	right	right	350
Experiment2	4	3	4	links	large	grossrot.gif	1	left	left	307
Experiment2	4	3	5	links	large	grossrot.gif	1	left	left	315
Experiment2	4	3	6	links	small	kleinrot.gif	1	left	left	322
Experiment2	4	3	7	rechts	small	kleingrun.gif	0	right	left	305
Experiment2	4	3	8	links	large	grossrot.gif	1	left	left	352
Experiment2	4	3	9	links	small	kleinrot.gif	1	left	left	341
Experiment2	4	3	10	rechts	small	kleingrun.gif	0	right	left	292
Experiment2	4	3	11	rechts	small	kleingrun.gif	1	right	right	483
Experiment2	4	3	12	links	large	grossrot.gif	1	left	left	380
Experiment2	4	3	13	links	large	grossrot.gif	1	left	left	464
Experiment2	4	3	14	links	large	grossrot.gif	1	left	left	345
Experiment2	4	3	15	rechts	small	kleingrun.gif	1	right	right	342
Experiment2	4	3	16	rechts	large	grossgrun.gif	1	right	right	316
Experiment2	4	3	17	links	small	kleinrot.gif	1	left	left	291
Experiment2	4	3	18	rechts	large	grossgrun.gif	1	right	right	347
Experiment2	4	3	19	links	small	kleinrot.gif	1	left	left	368
Experiment2	4	3	20	rechts	small	kleingrun.gif	1	right	right	477
Experiment2	4	3	21	rechts	small	kleingrun.gif	1	right	right	326
Experiment2	4	3	22	rechts	small	kleingrun.gif	1	right	right	372
Experiment2	4	3	23	links	large	grossrot.gif	1	left	left	265
Experiment2	4	3	24	links	large	grossrot.gif	1	left	left	522
Experiment2	4	3	25	rechts	small	kleingrun.gif	1	right	right	345
Experiment2	4	3	26	rechts	large	grossgrun.gif	1	right	right	366
Experiment2	4	3	27	rechts	small	kleingrun.gif	1	right	right	371
Experiment2	4	3	28	links	small	kleinrot.gif	1	left	left	368
Experiment2	4	3	29	rechts	large	grossgrun.gif	1	right	right	365
Experiment2	4	3	30	rechts	small	kleingrun.gif	1	right	right	330
Experiment2	4	3	31	links	small	kleinrot.gif	1	left	left	352
Experiment2	4	3	32	links	small	kleinrot.gif	1	left	left	342
Experiment2	4	3	33	rechts	large	grossgrun.gif	1	right	right	332
Experiment2	4	3	34	links	large	grossrot.gif	1	left	left	363
Experiment2	4	3	35	links	large	grossrot.gif	1	left	left	368
Experiment2	4	3	36	rechts	large	grossgrun.gif	1	right	right	364
Experiment2	4	3	37	links	small	kleinrot.gif	0	left	right	377
Experiment2	4	3	38	links	large	grossrot.gif	1	left	left	358
Experiment2	4	3	39	rechts	large	grossgrun.gif	1	right	right	371
Experiment2	4	3	40	rechts	large	grossgrun.gif	1	right	right	392
Experiment2	4	3	41	rechts	small	kleingrun.gif	1	right	right	373
Experiment2	4	3	42	rechts	large	grossgrun.gif	1	right	right	330
Experiment2	4	3	43	links	large	grossrot.gif	1	left	left	304
Experiment2	4	3	44	links	small	kleinrot.gif	1	left	left	295
Experiment2	4	3	45	rechts	small	kleingrun.gif	1	right	right	383
Experiment2	4	3	46	rechts	small	kleingrun.gif	1	right	right	339
Experiment2	4	3	47	links	small	kleinrot.gif	1	left	left	354
Experiment2	4	3	48	links	large	grossrot.gif	1	left	left	383
Experiment2	4	3	49	links	small	kleinrot.gif	1	left	left	371
Experiment2	4	3	50	rechts	small	kleingrun.gif	1	right	right	376
Experiment2	4	3	51	rechts	large	grossgrun.gif	1	right	right	509
Experiment2	4	3	52	rechts	large	grossgrun.gif	1	right	right	340
Experiment2	4	3	53	rechts	small	kleingrun.gif	1	right	right	378
Experiment2	4	3	54	links	small	kleinrot.gif	1	left	left	374
Experiment2	4	3	55	links	small	kleinrot.gif	1	left	left	587
Experiment2	4	3	56	links	small	kleinrot.gif	1	left	left	312
Experiment2	4	3	57	rechts	large	grossgrun.gif	1	right	right	511
Experiment2	4	3	58	rechts	large	grossgrun.gif	1	right	right	382
Experiment2	4	3	59	links	large	grossrot.gif	1	left	left	378
Experiment2	4	3	60	links	large	grossrot.gif	1	left	left	358
Experiment2	5	1	1	green	small	kleingrun.gif	1	left	left	457
Experiment2	5	1	2	green	small	kleingrun.gif	1	left	left	378
Experiment2	5	1	3	green	large	grossgrun.gif	1	left	left	350
Experiment2	5	1	4	red	large	grossrot.gif	1	right	right	315
Experiment2	5	1	5	red	large	grossrot.gif	1	right	right	306
Experiment2	5	1	6	red	small	kleinrot.gif	1	right	right	322
Experiment2	5	1	7	red	small	kleinrot.gif	1	right	right	305
Experiment2	5	1	8	red	large	grossrot.gif	1	right	right	313
Experiment2	5	1	9	green	small	kleingrun.gif	1	left	left	327
Experiment2	5	1	10	red	large	grossrot.gif	1	right	right	342
Experiment2	5	1	11	red	large	grossrot.gif	1	right	right	372
Experiment2	5	1	12	green	large	grossgrun.gif	1	left	left	473
Experiment2	5	1	13	green	large	grossgrun.gif	1	left	left	322
Experiment2	5	1	14	red	small	kleinrot.gif	1	right	right	417
Experiment2	5	1	15	red	small	kleinrot.gif	1	right	right	332
Experiment2	5	1	16	green	large	grossgrun.gif	1	left	left	370
Experiment2	5	1	17	green	small	kleingrun.gif	0	left	right	367
Experiment2	5	1	18	green	small	kleingrun.gif	1	left	left	301
Experiment2	5	1	19	red	small	kleinrot.gif	1	right	right	292
Experiment2	5	1	20	green	large	grossgrun.gif	1	left	left	419
Experiment2	5	2	1	red	large	grossrot.gif	1	right	right	386
Experiment2	5	2	2	red	small	kleinrot.gif	1	right	right	279
Experiment2	5	2	3	red	small	kleinrot.gif	1	right	right	327
Experiment2	5	2	4	red	large	grossrot.gif	1	right	right	301
Experiment2	5	2	5	red	small	kleinrot.gif	1	right	right	269
Experiment2	5	2	6	red	small	kleinrot.gif	1	right	right	246
Experiment2	5	2	7	green	large	grossgrun.gif	1	left	left	383
Experiment2	5	2	8	green	large	grossgrun.gif	1	left	left	284
Experiment2	5	2	9	red	large	grossrot.gif	1	right	right	388
Experiment2	5	2	10	green	large	grossgrun.gif	1	left	left	336
Experiment2	5	2	11	green	small	kleingrun.gif	1	left	left	358
Experiment2	5	2	12	green	small	kleingrun.gif	1	left	left	308
Experiment2	5	2	13	red	small	kleinrot.gif	1	right	right	380
Experiment2	5	2	14	red	small	kleinrot.gif	1	right	right	392
Experiment2	5	2	15	red	large	grossrot.gif	1	right	right	284
Experiment2	5	2	16	green	small	kleingrun.gif	1	left	left	308
Experiment2	5	2	17	green	small	kleingrun.gif	1	left	left	491
Experiment2	5	2	18	red	large	grossrot.gif	1	right	right	356
Experiment2	5	2	19	red	large	grossrot.gif	1	right	right	281
Experiment2	5	2	20	green	small	kleingrun.gif	1	left	left	322
Experiment2	5	2	21	red	large	grossrot.gif	1	right	right	497
Experiment2	5	2	22	green	small	kleingrun.gif	1	left	left	360
Experiment2	5	2	23	red	large	grossrot.gif	1	right	right	373
Experiment2	5	2	24	red	small	kleinrot.gif	1	right	right	322
Experiment2	5	2	25	red	large	grossrot.gif	1	right	right	273
Experiment2	5	2	26	green	small	kleingrun.gif	1	left	left	450
Experiment2	5	2	27	red	large	grossrot.gif	1	right	right	340
Experiment2	5	2	28	red	large	grossrot.gif	1	right	right	314
Experiment2	5	2	29	green	large	grossgrun.gif	1	left	left	313
Experiment2	5	2	30	green	large	grossgrun.gif	1	left	left	304
Experiment2	5	2	31	green	small	kleingrun.gif	1	left	left	287
Experiment2	5	2	32	green	large	grossgrun.gif	1	left	left	328
Experiment2	5	2	33	red	large	grossrot.gif	1	right	right	326
Experiment2	5	2	34	red	small	kleinrot.gif	1	right	right	340
Experiment2	5	2	35	red	small	kleinrot.gif	1	right	right	314
Experiment2	5	2	36	red	small	kleinrot.gif	1	right	right	273
Experiment2	5	2	37	red	small	kleinrot.gif	1	right	right	298
Experiment2	5	2	38	green	small	kleingrun.gif	1	left	left	346
Experiment2	5	2	39	green	small	kleingrun.gif	1	left	left	296
Experiment2	5	2	40	green	large	grossgrun.gif	1	left	left	335
Experiment2	5	2	41	red	small	kleinrot.gif	1	right	right	357
Experiment2	5	2	42	green	large	grossgrun.gif	1	left	left	347
Experiment2	5	2	43	green	small	kleingrun.gif	1	left	left	305
Experiment2	5	2	44	green	large	grossgrun.gif	1	left	left	304
Experiment2	5	2	45	green	small	kleingrun.gif	1	left	left	304
Experiment2	5	2	46	red	small	kleinrot.gif	1	right	right	311
Experiment2	5	2	47	green	large	grossgrun.gif	1	left	left	470
Experiment2	5	2	48	red	small	kleinrot.gif	1	right	right	359
Experiment2	5	2	49	red	large	grossrot.gif	1	right	right	412
Experiment2	5	2	50	green	large	grossgrun.gif	1	left	left	327
Experiment2	5	2	51	green	large	grossgrun.gif	1	left	left	294
Experiment2	5	2	52	green	small	kleingrun.gif	1	left	left	413
Experiment2	5	2	53	red	small	kleinrot.gif	1	right	right	328
Experiment2	5	2	54	green	large	grossgrun.gif	1	left	left	414
Experiment2	5	2	55	red	large	grossrot.gif	1	right	right	369
Experiment2	5	2	56	green	small	kleingrun.gif	1	left	left	386
Experiment2	5	2	57	red	large	grossrot.gif	1	right	right	271
Experiment2	5	2	58	green	large	grossgrun.gif	1	left	left	400
Experiment2	5	2	59	green	large	grossgrun.gif	1	left	left	387
Experiment2	5	2	60	green	small	kleingrun.gif	1	left	left	359
Experiment2	5	3	1	red	small	kleinrot.gif	1	right	right	419
Experiment2	5	3	2	green	small	kleingrun.gif	1	left	left	318
Experiment2	5	3	3	green	large	grossgrun.gif	1	left	left	341
Experiment2	5	3	4	green	large	grossgrun.gif	1	left	left	275
Experiment2	5	3	5	green	large	grossgrun.gif	1	left	left	203
Experiment2	5	3	6	green	small	kleingrun.gif	1	left	left	239
Experiment2	5	3	7	red	large	grossrot.gif	1	right	right	377
Experiment2	5	3	8	green	small	kleingrun.gif	1	left	left	342
Experiment2	5	3	9	red	small	kleinrot.gif	1	right	right	435
Experiment2	5	3	10	red	large	grossrot.gif	1	right	right	302
Experiment2	5	3	11	green	large	grossgrun.gif	1	left	left	325
Experiment2	5	3	12	green	small	kleingrun.gif	1	left	left	444
Experiment2	5	3	13	green	small	kleingrun.gif	1	left	left	390
Experiment2	5	3	14	red	small	kleinrot.gif	1	right	right	330
Experiment2	5	3	15	red	large	grossrot.gif	1	right	right	304
Experiment2	5	3	16	green	small	kleingrun.gif	1	left	left	304
Experiment2	5	3	17	red	small	kleinrot.gif	1	right	right	367
Experiment2	5	3	18	red	large	grossrot.gif	1	right	right	324
Experiment2	5	3	19	red	small	kleinrot.gif	1	right	right	323
Experiment2	5	3	20	red	small	kleinrot.gif	1	right	right	298
Experiment2	5	3	21	green	small	kleingrun.gif	0	left	right	354
Experiment2	5	3	22	red	large	grossrot.gif	1	right	right	376
Experiment2	5	3	23	red	small	kleinrot.gif	1	right	right	437
Experiment2	5	3	24	red	large	grossrot.gif	1	right	right	311
Experiment2	5	3	25	green	large	grossgrun.gif	1	left	left	318
Experiment2	5	3	26	red	large	grossrot.gif	1	right	right	357
Experiment2	5	3	27	green	small	kleingrun.gif	1	left	left	338
Experiment2	5	3	28	green	large	grossgrun.gif	1	left	left	337
Experiment2	5	3	29	red	small	kleinrot.gif	1	right	right	391
Experiment2	5	3	30	green	small	kleingrun.gif	1	left	left	395
Experiment2	5	3	31	red	large	grossrot.gif	1	right	right	351
Experiment2	5	3	32	red	large	grossrot.gif	1	right	right	332
Experiment2	5	3	33	green	large	grossgrun.gif	1	left	left	403
Experiment2	5	3	34	red	large	grossrot.gif	1	right	right	366
Experiment2	5	3	35	green	small	kleingrun.gif	1	left	left	347
Experiment2	5	3	36	red	large	grossrot.gif	1	right	right	305
Experiment2	5	3	37	red	small	kleinrot.gif	1	right	right	272
Experiment2	5	3	38	red	small	kleinrot.gif	1	right	right	305
Experiment2	5	3	39	red	large	grossrot.gif	1	right	right	289
Experiment2	5	3	40	green	small	kleingrun.gif	1	left	left	305
Experiment2	5	3	41	red	small	kleinrot.gif	1	right	right	553
Experiment2	5	3	42	red	small	kleinrot.gif	1	right	right	318
Experiment2	5	3	43	green	large	grossgrun.gif	1	left	left	421
Experiment2	5	3	44	green	large	grossgrun.gif	1	left	left	408
Experiment2	5	3	45	red	large	grossrot.gif	1	right	right	299
Experiment2	5	3	46	green	small	kleingrun.gif	1	left	left	387
Experiment2	5	3	47	red	small	kleinrot.gif	1	right	right	415
Experiment2	5	3	48	red	small	kleinrot.gif	1	right	right	338
Experiment2	5	3	49	green	large	grossgrun.gif	1	left	left	352
Experiment2	5	3	50	red	large	grossrot.gif	1	right	right	446
Experiment2	5	3	51	green	small	kleingrun.gif	1	left	left	336
Experiment2	5	3	52	green	small	kleingrun.gif	1	left	left	398
Experiment2	5	3	53	green	large	grossgrun.gif	1	left	left	322
Experiment2	5	3	54	green	large	grossgrun.gif	1	left	left	329
Experiment2	5	3	55	green	large	grossgrun.gif	1	left	left	343
Experiment2	5	3	56	green	large	grossgrun.gif	1	left	left	301
Experiment2	5	3	57	green	large	grossgrun.gif	1	left	left	276
Experiment2	5	3	58	red	large	grossrot.gif	1	right	right	332
Experiment2	5	3	59	green	small	kleingrun.gif	1	left	left	307
Experiment2	5	3	60	red	small	kleinrot.gif	1	right	right	378
Experiment2	6	1	1	rechts	large	grossgrun.gif	1	right	right	752
Experiment2	6	1	2	rechts	large	grossgrun.gif	1	right	right	374
Experiment2	6	1	3	links	small	kleinrot.gif	1	left	left	331
Experiment2	6	1	4	links	small	kleinrot.gif	1	left	left	281
Experiment2	6	1	5	links	large	grossrot.gif	1	left	left	297
Experiment2	6	1	6	rechts	large	grossgrun.gif	1	right	right	321
Experiment2	6	1	7	rechts	small	kleingrun.gif	0	right	left	488
Experiment2	6	1	8	rechts	small	kleingrun.gif	0	right	left	546
Experiment2	6	1	9	links	small	kleinrot.gif	0	left	right	780
Experiment2	6	1	10	rechts	small	kleingrun.gif	1	right	right	393
Experiment2	6	1	11	links	small	kleinrot.gif	1	left	left	628
Experiment2	6	1	12	links	large	grossrot.gif	1	left	left	311
Experiment2	6	1	13	rechts	small	kleingrun.gif	1	right	right	325
Experiment2	6	1	14	links	large	grossrot.gif	1	left	left	324
Experiment2	6	1	15	rechts	large	grossgrun.gif	1	right	right	355
Experiment2	6	1	16	links	large	grossrot.gif	1	left	left	328
Experiment2	6	1	17	links	small	kleinrot.gif	1	left	left	455
Experiment2	6	1	18	rechts	large	grossgrun.gif	1	right	right	224
Experiment2	6	1	19	links	large	grossrot.gif	1	left	left	322
Experiment2	6	1	20	rechts	small	kleingrun.gif	1	right	right	249
Experiment2	6	2	1	links	large	grossrot.gif	0	left	right	432
Experiment2	6	2	2	links	large	grossrot.gif	1	left	left	555
Experiment2	6	2	3	links	small	kleinrot.gif	1	left	left	344
Experiment2	6	2	4	rechts	large	grossgrun.gif	1	right	right	358
Experiment2	6	2	5	rechts	small	kleingrun.gif	1	right	right	363
Experiment2	6	2	6	links	small	kleinrot.gif	1	left	left	352
Experiment2	6	2	7	rechts	small	kleingrun.gif	0	right	left	542
Experiment2	6	2	8	rechts	small	kleingrun.gif	1	right	right	308
Experiment2	6	2	9	rechts	large	grossgrun.gif	1	right	right	291
Experiment2	6	2	10	rechts	large	grossgrun.gif	1	right	right	252
Experiment2	6	2	11	links	small	kleinrot.gif	1	left	left	333
Experiment2	6	2	12	rechts	small	kleingrun.gif	1	right	right	227
Experiment2	6	2	13	rechts	small	kleingrun.gif	1	right	right	246
Experiment2	6	2	14	rechts	large	grossgrun.gif	1	right	right	254
Experiment2	6	2	15	rechts	large	grossgrun.gif	1	right	right	296
Experiment2	6	2	16	rechts	large	grossgrun.gif	1	right	right	263
Experiment2	6	2	17	links	large	grossrot.gif	1	left	left	192
Experiment2	6	2	18	links	small	kleinrot.gif	1	left	left	324
Experiment2	6	2	19	rechts	large	grossgrun.gif	1	right	right	339
Experiment2	6	2	20	rechts	small	kleingrun.gif	1	right	right	313
Experiment2	6	2	21	links	small	kleinrot.gif	1	left	left	296
Experiment2	6	2	22	rechts	large	grossgrun.gif	1	right	right	239
Experiment2	6	2	23	rechts	small	kleingrun.gif	1	right	right	282
Experiment2	6	2	24	rechts	small	kleingrun.gif	1	right	right	290
Experiment2	6	2	25	rechts	large	grossgrun.gif	1	right	right	274
Experiment2	6	2	26	rechts	small	kleingrun.gif	0	right	left	218
Experiment2	6	2	27	rechts	small	kleingrun.gif	1	right	right	381
Experiment2	6	2	28	links	small	kleinrot.gif	1	left	left	337
Experiment2	6	2	29	links	large	grossrot.gif	1	left	left	319
Experiment2	6	2	30	links	large	grossrot.gif	1	left	left	246
Experiment2	6	2	31	links	small	kleinrot.gif	1	left	left	264
Experiment2	6	2	32	rechts	small	kleingrun.gif	1	right	right	313
Experiment2	6	2	33	links	large	grossrot.gif	1	left	left	296
Experiment2	6	2	34	links	large	grossrot.gif	1	left	left	583
Experiment2	6	2	35	links	small	kleinrot.gif	1	left	left	276
Experiment2	6	2	36	rechts	small	kleingrun.gif	1	right	right	324
Experiment2	6	2	37	links	large	grossrot.gif	1	left	left	267
Experiment2	6	2	38	links	large	grossrot.gif	1	left	left	308
Experiment2	6	2	39	links	small	kleinrot.gif	1	left	left	315
Experiment2	6	2	40	links	small	kleinrot.gif	1	left	left	266
Experiment2	6	2	41	links	large	grossrot.gif	1	left	left	251
Experiment2	6	2	42	rechts	large	grossgrun.gif	1	right	right	325
Experiment2	6	2	43	links	small	kleinrot.gif	1	left	left	324
Experiment2	6	2	44	links	large	grossrot.gif	1	left	left	219
Experiment2	6	2	45	links	large	grossrot.gif	1	left	left	221
Experiment2	6	2	46	rechts	small	kleingrun.gif	1	right	right	224
Experiment2	6	2	47	rechts	large	grossgrun.gif	0	right	left	187
Experiment2	6	2	48	rechts	small	kleingrun.gif	1	right	right	230
Experiment2	6	2	49	rechts	large	grossgrun.gif	1	right	right	216
Experiment2	6	2	50	rechts	large	grossgrun.gif	1	right	right	267
Experiment2	6	2	51	links	small	kleinrot.gif	1	left	left	372
Experiment2	6	2	52	rechts	small	kleingrun.gif	1	right	right	377
Experiment2	6	2	53	links	small	kleinrot.gif	1	left	left	333
Experiment2	6	2	54	rechts	large	grossgrun.gif	1	right	right	236
Experiment2	6	2	55	links	large	grossrot.gif	1	left	left	310
Experiment2	6	2	56	links	small	kleinrot.gif	1	left	left	237
Experiment2	6	2	57	links	large	grossrot.gif	1	left	left	247
Experiment2	6	2	58	links	small	kleinrot.gif	1	left	left	209
Experiment2	6	2	59	rechts	large	grossgrun.gif	0	right	left	196
Experiment2	6	2	60	links	large	grossrot.gif	1	left	left	447
Experiment2	6	3	1	rechts	large	grossgrun.gif	1	right	right	451
Experiment2	6	3	2	links	small	kleinrot.gif	1	left	left	333
Experiment2	6	3	3	links	small	kleinrot.gif	1	left	left	291
Experiment2	6	3	4	links	large	grossrot.gif	1	left	left	267
Experiment2	6	3	5	rechts	small	kleingrun.gif	1	right	right	356
Experiment2	6	3	6	rechts	large	grossgrun.gif	1	right	right	353
Experiment2	6	3	7	links	small	kleinrot.gif	1	left	left	351
Experiment2	6	3	8	rechts	large	grossgrun.gif	1	right	right	223
Experiment2	6	3	9	rechts	small	kleingrun.gif	1	right	right	287
Experiment2	6	3	10	links	small	kleinrot.gif	1	left	left	280
Experiment2	6	3	11	rechts	small	kleingrun.gif	1	right	right	272
Experiment2	6	3	12	links	large	grossrot.gif	1	left	left	313
Experiment2	6	3	13	links	small	kleinrot.gif	1	left	left	424
Experiment2	6	3	14	rechts	large	grossgrun.gif	1	right	right	298
Experiment2	6	3	15	links	small	kleinrot.gif	1	left	left	282
Experiment2	6	3	16	links	large	grossrot.gif	1	left	left	306
Experiment2	6	3	17	rechts	small	kleingrun.gif	1	right	right	322
Experiment2	6	3	18	links	large	grossrot.gif	1	left	left	297
Experiment2	6	3	19	links	small	kleinrot.gif	1	left	left	312
Experiment2	6	3	20	links	large	grossrot.gif	1	left	left	407
Experiment2	6	3	21	rechts	large	grossgrun.gif	1	right	right	346
Experiment2	6	3	22	links	large	grossrot.gif	1	left	left	424
Experiment2	6	3	23	links	small	kleinrot.gif	1	left	left	298
Experiment2	6	3	24	rechts	small	kleingrun.gif	1	right	right	234
Experiment2	6	3	25	links	small	kleinrot.gif	1	left	left	204
Experiment2	6	3	26	rechts	small	kleingrun.gif	1	right	right	319
Experiment2	6	3	27	rechts	large	grossgrun.gif	1	right	right	382
Experiment2	6	3	28	links	small	kleinrot.gif	1	left	left	331
Experiment2	6	3	29	rechts	small	kleingrun.gif	1	right	right	297
Experiment2	6	3	30	links	large	grossrot.gif	1	left	left	296
Experiment2	6	3	31	rechts	small	kleingrun.gif	1	right	right	352
Experiment2	6	3	32	links	large	grossrot.gif	1	left	left	310
Experiment2	6	3	33	rechts	large	grossgrun.gif	1	right	right	253
Experiment2	6	3	34	links	large	grossrot.gif	1	left	left	278
Experiment2	6	3	35	links	large	grossrot.gif	1	left	left	294
Experiment2	6	3	36	rechts	large	grossgrun.gif	0	right	left	230
Experiment2	6	3	37	links	small	kleinrot.gif	1	left	left	352
Experiment2	6	3	38	rechts	small	kleingrun.gif	1	right	right	454
Experiment2	6	3	39	rechts	large	grossgrun.gif	1	right	right	288
Experiment2	6	3	40	links	large	grossrot.gif	1	left	left	256
Experiment2	6	3	41	rechts	large	grossgrun.gif	1	right	right	321
Experiment2	6	3	42	rechts	large	grossgrun.gif	1	right	right	288
Experiment2	6	3	43	rechts	large	grossgrun.gif	1	right	right	265
Experiment2	6	3	44	links	large	grossrot.gif	1	left	left	338
Experiment2	6	3	45	rechts	small	kleingrun.gif	1	right	right	320
Experiment2	6	3	46	rechts	small	kleingrun.gif	1	right	right	279
Experiment2	6	3	47	links	large	grossrot.gif	1	left	left	303
Experiment2	6	3	48	rechts	large	grossgrun.gif	1	right	right	263
Experiment2	6	3	49	rechts	large	grossgrun.gif	0	right	left	248
Experiment2	6	3	50	rechts	small	kleingrun.gif	1	right	right	289
Experiment2	6	3	51	rechts	large	grossgrun.gif	1	right	right	241
Experiment2	6	3	52	rechts	small	kleingrun.gif	1	right	right	291
Experiment2	6	3	53	rechts	small	kleingrun.gif	1	right	right	723
Experiment2	6	3	54	links	small	kleinrot.gif	1	left	left	394
Experiment2	6	3	55	rechts	small	kleingrun.gif	0	right	left	405
Experiment2	6	3	56	links	small	kleinrot.gif	1	left	left	480
Experiment2	6	3	57	links	large	grossrot.gif	1	left	left	321
Experiment2	6	3	58	links	small	kleinrot.gif	1	left	left	311
Experiment2	6	3	59	links	large	grossrot.gif	1	left	left	286
Experiment2	6	3	60	links	small	kleinrot.gif	1	left	left	287
Experiment2	7	1	1	green	large	grossgrun.gif	1	left	left	380
Experiment2	7	1	2	green	large	grossgrun.gif	1	left	left	255
Experiment2	7	1	3	green	large	grossgrun.gif	1	left	left	306
Experiment2	7	1	4	red	large	grossrot.gif	1	right	right	336
Experiment2	7	1	5	green	large	grossgrun.gif	1	left	left	294
Experiment2	7	1	6	green	small	kleingrun.gif	1	left	left	278
Experiment2	7	1	7	red	small	kleinrot.gif	1	right	right	326
Experiment2	7	1	8	red	large	grossrot.gif	1	right	right	301
Experiment2	7	1	9	red	small	kleinrot.gif	1	right	right	292
Experiment2	7	1	10	red	large	grossrot.gif	1	right	right	325
Experiment2	7	1	11	red	small	kleinrot.gif	1	right	right	355
Experiment2	7	1	12	red	large	grossrot.gif	1	right	right	296
Experiment2	7	1	13	green	large	grossgrun.gif	0	left	right	345
Experiment2	7	1	14	green	small	kleingrun.gif	1	left	left	382
Experiment2	7	1	15	red	small	kleinrot.gif	1	right	right	315
Experiment2	7	1	16	green	small	kleingrun.gif	1	left	left	354
Experiment2	7	1	17	green	small	kleingrun.gif	1	left	left	302
Experiment2	7	1	18	red	large	grossrot.gif	1	right	right	406
Experiment2	7	1	19	green	small	kleingrun.gif	1	left	left	370
Experiment2	7	1	20	red	small	kleinrot.gif	1	right	right	399
Experiment2	7	2	1	red	small	kleinrot.gif	1	right	right	383
Experiment2	7	2	2	red	large	grossrot.gif	1	right	right	266
Experiment2	7	2	3	green	large	grossgrun.gif	1	left	left	332
Experiment2	7	2	4	green	large	grossgrun.gif	1	left	left	354
Experiment2	7	2	5	green	small	kleingrun.gif	1	left	left	287
Experiment2	7	2	6	red	large	grossrot.gif	1	right	right	480
Experiment2	7	2	7	green	large	grossgrun.gif	1	left	left	376
Experiment2	7	2	8	red	small	kleinrot.gif	1	right	right	364
Experiment2	7	2	9	green	large	grossgrun.gif	1	left	left	338
Experiment2	7	2	10	green	large	grossgrun.gif	1	left	left	343
Experiment2	7	2	11	red	large	grossrot.gif	1	right	right	404
Experiment2	7	2	12	green	small	kleingrun.gif	1	left	left	344
Experiment2	7	2	13	red	large	grossrot.gif	1	right	right	422
Experiment2	7	2	14	green	small	kleingrun.gif	1	left	left	338
Experiment2	7	2	15	red	small	kleinrot.gif	1	right	right	351
Experiment2	7	2	16	red	small	kleinrot.gif	1	right	right	389
Experiment2	7	2	17	green	small	kleingrun.gif	1	left	left	362
Experiment2	7	2	18	red	large	grossrot.gif	1	right	right	335
Experiment2	7	2	19	green	small	kleingrun.gif	1	left	left	421
Experiment2	7	2	20	green	large	grossgrun.gif	1	left	left	487
Experiment2	7	2	21	red	small	kleinrot.gif	1	right	right	367
Experiment2	7	2	22	green	large	grossgrun.gif	1	left	left	365
Experiment2	7	2	23	green	small	kleingrun.gif	1	left	left	386
Experiment2	7	2	24	green	small	kleingrun.gif	1	left	left	373
Experiment2	7	2	25	green	small	kleingrun.gif	0	left	right	433
Experiment2	7	2	26	green	small	kleingrun.gif	1	left	left	363
Experiment2	7	2	27	green	large	grossgrun.gif	1	left	left	337
Experiment2	7	2	28	green	small	kleingrun.gif	1	left	left	343
Experiment2	7	2	29	red	small	kleinrot.gif	1	right	right	364
Experiment2	7	2	30	red	large	grossrot.gif	1	right	right	442
Experiment2	7	2	31	red	small	kleinrot.gif	1	right	right	411
Experiment2	7	2	32	red	large	grossrot.gif	1	right	right	375
Experiment2	7	2	33	green	large	grossgrun.gif	1	left	left	324
Experiment2	7	2	34	red	small	kleinrot.gif	0	right	left	411
Experiment2	7	2	35	green	large	grossgrun.gif	1	left	left	421
Experiment2	7	2	36	green	large	grossgrun.gif	1	left	left	593
Experiment2	7	2	37	red	small	kleinrot.gif	1	right	right	451
Experiment2	7	2	38	red	large	grossrot.gif	1	right	right	350
Experiment2	7	2	39	green	small	kleingrun.gif	1	left	left	491
Experiment2	7	2	40	red	large	grossrot.gif	1	right	right	883
Experiment2	7	2	41	green	small	kleingrun.gif	1	left	left	388
Experiment2	7	2	42	green	large	grossgrun.gif	1	left	left	816
Experiment2	7	2	43	red	large	grossrot.gif	1	right	right	548
Experiment2	7	2	44	green	large	grossgrun.gif	1	left	left	594
Experiment2	7	2	45	green	large	grossgrun.gif	1	left	left	708
Experiment2	7	2	46	green	small	kleingrun.gif	1	left	left	348
Experiment2	7	2	47	red	large	grossrot.gif	1	right	right	386
Experiment2	7	2	48	red	small	kleinrot.gif	1	right	right	590
Experiment2	7	2	49	green	large	grossgrun.gif	1	left	left	490
Experiment2	7	2	50	red	small	kleinrot.gif	1	right	right	378
Experiment2	7	2	51	red	large	grossrot.gif	1	right	right	438
Experiment2	7	2	52	red	large	grossrot.gif	1	right	right	384
Experiment2	7	2	53	green	small	kleingrun.gif	1	left	left	380
Experiment2	7	2	54	red	small	kleinrot.gif	1	right	right	385
Experiment2	7	2	55	green	small	kleingrun.gif	1	left	left	356
Experiment2	7	2	56	red	large	grossrot.gif	1	right	right	498
Experiment2	7	2	57	red	small	kleinrot.gif	1	right	right	354
Experiment2	7	2	58	red	small	kleinrot.gif	1	right	right	416
Experiment2	7	2	59	red	large	grossrot.gif	1	right	right	371
Experiment2	7	2	60	red	small	kleinrot.gif	1	right	right	352
Experiment2	7	3	1	green	small	kleingrun.gif	1	left	left	408
Experiment2	7	3	2	red	large	grossrot.gif	1	right	right	427
Experiment2	7	3	3	green	small	kleingrun.gif	1	left	left	326
Experiment2	7	3	4	red	large	grossrot.gif	1	right	right	411
Experiment2	7	3	5	green	small	kleingrun.gif	1	left	left	374
Experiment2	7	3	6	green	large	grossgrun.gif	1	left	left	347
Experiment2	7	3	7	red	small	kleinrot.gif	1	right	right	368
Experiment2	7	3	8	green	small	kleingrun.gif	1	left	left	1158
Experiment2	7	3	9	red	small	kleinrot.gif	1	right	right	460
Experiment2	7	3	10	red	small	kleinrot.gif	1	right	right	365
Experiment2	7	3	11	green	small	kleingrun.gif	1	left	left	474
Experiment2	7	3	12	green	small	kleingrun.gif	1	left	left	523
Experiment2	7	3	13	green	small	kleingrun.gif	1	left	left	674
Experiment2	7	3	14	red	small	kleinrot.gif	1	right	right	899
Experiment2	7	3	15	green	large	grossgrun.gif	1	left	left	610
Experiment2	7	3	16	red	small	kleinrot.gif	1	right	right	509
Experiment2	7	3	17	green	large	grossgrun.gif	1	left	left	540
Experiment2	7	3	18	red	large	grossrot.gif	1	right	right	427
Experiment2	7	3	19	green	large	grossgrun.gif	1	left	left	493
Experiment2	7	3	20	green	large	grossgrun.gif	1	left	left	1029
Experiment2	7	3	21	red	large	grossrot.gif	1	right	right	1175
Experiment2	7	3	22	red	large	grossrot.gif	1	right	right	1196
Experiment2	7	3	23	green	large	grossgrun.gif	1	left	left	815
Experiment2	7	3	24	red	small	kleinrot.gif	1	right	right	1515
Experiment2	7	3	25	green	large	grossgrun.gif	1	left	left	674
Experiment2	7	3	26	red	large	grossrot.gif	1	right	right	1563
Experiment2	7	3	27	green	small	kleingrun.gif	1	left	left	408
Experiment2	7	3	28	red	small	kleinrot.gif	1	right	right	547
Experiment2	7	3	29	red	small	kleinrot.gif	1	right	right	361
Experiment2	7	3	30	red	large	grossrot.gif	1	right	right	318
Experiment2	7	3	31	red	small	kleinrot.gif	1	right	right	325
Experiment2	7	3	32	red	large	grossrot.gif	1	right	right	364
Experiment2	7	3	33	red	large	grossrot.gif	1	right	right	456
Experiment2	7	3	34	red	large	grossrot.gif	1	right	right	362
Experiment2	7	3	35	green	small	kleingrun.gif	1	left	left	623
Experiment2	7	3	36	green	large	grossgrun.gif	1	left	left	842
Experiment2	7	3	37	green	small	kleingrun.gif	1	left	left	332
Experiment2	7	3	38	green	small	kleingrun.gif	1	left	left	306
Experiment2	7	3	39	red	small	kleinrot.gif	1	right	right	418
Experiment2	7	3	40	green	small	kleingrun.gif	1	left	left	381
Experiment2	7	3	41	red	small	kleinrot.gif	1	right	right	265
Experiment2	7	3	42	green	large	grossgrun.gif	1	left	left	330
Experiment2	7	3	43	red	small	kleinrot.gif	0	right	left	472
Experiment2	7	3	44	red	large	grossrot.gif	1	right	right	312
Experiment2	7	3	45	green	small	kleingrun.gif	1	left	left	431
Experiment2	7	3	46	green	large	grossgrun.gif	1	left	left	498
Experiment2	7	3	47	green	large	grossgrun.gif	1	left	left	457
Experiment2	7	3	48	green	small	kleingrun.gif	1	left	left	371
Experiment2	7	3	49	red	large	grossrot.gif	1	right	right	504
Experiment2	7	3	50	red	large	grossrot.gif	1	right	right	616
Experiment2	7	3	51	green	large	grossgrun.gif	1	left	left	435
Experiment2	7	3	52	green	large	grossgrun.gif	1	left	left	325
Experiment2	7	3	53	green	large	grossgrun.gif	1	left	left	332
Experiment2	7	3	54	green	small	kleingrun.gif	1	left	left	338
Experiment2	7	3	55	red	small	kleinrot.gif	1	right	right	384
Experiment2	7	3	56	red	small	kleinrot.gif	1	right	right	325
Experiment2	7	3	57	green	large	grossgrun.gif	1	left	left	356
Experiment2	7	3	58	red	small	kleinrot.gif	1	right	right	417
Experiment2	7	3	59	red	large	grossrot.gif	1	right	right	364
Experiment2	7	3	60	red	large	grossrot.gif	1	right	right	297
Experiment2	8	1	1	links	small	kleinrot.gif	1	left	left	345
Experiment2	8	1	2	links	large	grossrot.gif	1	left	left	335
Experiment2	8	1	3	links	large	grossrot.gif	1	left	left	357
Experiment2	8	1	4	links	small	kleinrot.gif	1	left	left	307
Experiment2	8	1	5	links	large	grossrot.gif	1	left	left	290
Experiment2	8	1	6	rechts	small	kleingrun.gif	1	right	right	355
Experiment2	8	1	7	rechts	small	kleingrun.gif	0	right	left	455
Experiment2	8	1	8	rechts	small	kleingrun.gif	1	right	right	656
Experiment2	8	1	9	rechts	small	kleingrun.gif	1	right	right	314
Experiment2	8	1	10	links	small	kleinrot.gif	1	left	left	336
Experiment2	8	1	11	rechts	large	grossgrun.gif	1	right	right	495
Experiment2	8	1	12	rechts	small	kleingrun.gif	1	right	right	310
Experiment2	8	1	13	links	small	kleinrot.gif	1	left	left	309
Experiment2	8	1	14	links	large	grossrot.gif	1	left	left	388
Experiment2	8	1	15	links	large	grossrot.gif	1	left	left	321
Experiment2	8	1	16	rechts	large	grossgrun.gif	1	right	right	327
Experiment2	8	1	17	rechts	large	grossgrun.gif	1	right	right	342
Experiment2	8	1	18	links	small	kleinrot.gif	1	left	left	371
Experiment2	8	1	19	rechts	large	grossgrun.gif	1	right	right	448
Experiment2	8	1	20	rechts	large	grossgrun.gif	1	right	right	330
Experiment2	8	2	1	links	large	grossrot.gif	1	left	left	367
Experiment2	8	2	2	rechts	small	kleingrun.gif	1	right	right	292
Experiment2	8	2	3	rechts	small	kleingrun.gif	1	right	right	291
Experiment2	8	2	4	links	large	grossrot.gif	1	left	left	307
Experiment2	8	2	5	links	large	grossrot.gif	1	left	left	514
Experiment2	8	2	6	rechts	small	kleingrun.gif	1	right	right	345
Experiment2	8	2	7	links	large	grossrot.gif	1	left	left	511
Experiment2	8	2	8	rechts	small	kleingrun.gif	1	right	right	438
Experiment2	8	2	9	links	large	grossrot.gif	1	left	left	608
Experiment2	8	2	10	rechts	large	grossgrun.gif	1	right	right	323
Experiment2	8	2	11	links	small	kleinrot.gif	1	left	left	378
Experiment2	8	2	12	rechts	large	grossgrun.gif	1	right	right	407
Experiment2	8	2	13	rechts	large	grossgrun.gif	1	right	right	330
Experiment2	8	2	14	links	small	kleinrot.gif	1	left	left	329
Experiment2	8	2	15	rechts	small	kleingrun.gif	1	right	right	319
Experiment2	8	2	16	rechts	large	grossgrun.gif	1	right	right	334
Experiment2	8	2	17	rechts	large	grossgrun.gif	1	right	right	340
Experiment2	8	2	18	rechts	large	grossgrun.gif	1	right	right	346
Experiment2	8	2	19	links	small	kleinrot.gif	1	left	left	328
Experiment2	8	2	20	links	large	grossrot.gif	1	left	left	390
Experiment2	8	2	21	rechts	large	grossgrun.gif	1	right	right	314
Experiment2	8	2	22	rechts	large	grossgrun.gif	1	right	right	305
Experiment2	8	2	23	rechts	large	grossgrun.gif	1	right	right	376
Experiment2	8	2	24	rechts	small	kleingrun.gif	1	right	right	309
Experiment2	8	2	25	links	large	grossrot.gif	1	left	left	348
Experiment2	8	2	26	links	large	grossrot.gif	1	left	left	401
Experiment2	8	2	27	links	small	kleinrot.gif	1	left	left	301
Experiment2	8	2	28	links	small	kleinrot.gif	1	left	left	284
Experiment2	8	2	29	links	small	kleinrot.gif	1	left	left	309
Experiment2	8	2	30	links	large	grossrot.gif	1	left	left	268
Experiment2	8	2	31	rechts	small	kleingrun.gif	1	right	right	325
Experiment2	8	2	32	rechts	small	kleingrun.gif	1	right	right	347
Experiment2	8	2	33	rechts	large	grossgrun.gif	1	right	right	297
Experiment2	8	2	34	rechts	small	kleingrun.gif	1	right	right	313
Experiment2	8	2	35	links	large	grossrot.gif	1	left	left	352
Experiment2	8	2	36	links	large	grossrot.gif	1	left	left	277
Experiment2	8	2	37	rechts	small	kleingrun.gif	1	right	right	350
Experiment2	8	2	38	rechts	small	kleingrun.gif	1	right	right	347
Experiment2	8	2	39	links	small	kleinrot.gif	1	left	left	353
Experiment2	8	2	40	rechts	large	grossgrun.gif	1	right	right	382
Experiment2	8	2	41	links	small	kleinrot.gif	1	left	left	347
Experiment2	8	2	42	links	large	grossrot.gif	1	left	left	336
Experiment2	8	2	43	links	large	grossrot.gif	1	left	left	374
Experiment2	8	2	44	rechts	large	grossgrun.gif	1	right	right	371
Experiment2	8	2	45	links	large	grossrot.gif	0	left	right	456
Experiment2	8	2	46	links	large	grossrot.gif	1	left	left	425
Experiment2	8	2	47	links	small	kleinrot.gif	1	left	left	348
Experiment2	8	2	48	rechts	large	grossgrun.gif	1	right	right	577
Experiment2	8	2	49	links	small	kleinrot.gif	1	left	left	302
Experiment2	8	2	50	rechts	large	grossgrun.gif	1	right	right	317
Experiment2	8	2	51	rechts	small	kleingrun.gif	1	right	right	516
Experiment2	8	2	52	links	small	kleinrot.gif	1	left	left	283
Experiment2	8	2	53	links	small	kleinrot.gif	1	left	left	339
Experiment2	8	2	54	links	small	kleinrot.gif	1	left	left	426
Experiment2	8	2	55	links	small	kleinrot.gif	1	left	left	412
Experiment2	8	2	56	rechts	large	grossgrun.gif	1	right	right	359
Experiment2	8	2	57	rechts	small	kleingrun.gif	1	right	right	460
Experiment2	8	2	58	rechts	small	kleingrun.gif	1	right	right	445
Experiment2	8	2	59	links	small	kleinrot.gif	1	left	left	463
Experiment2	8	2	60	rechts	small	kleingrun.gif	1	right	right	472
Experiment2	8	3	1	rechts	large	grossgrun.gif	1	right	right	425
Experiment2	8	3	2	rechts	large	grossgrun.gif	1	right	right	291
Experiment2	8	3	3	rechts	small	kleingrun.gif	1	right	right	331
Experiment2	8	3	4	links	small	kleinrot.gif	1	left	left	409
Experiment2	8	3	5	links	small	kleinrot.gif	1	left	left	380
Experiment2	8	3	6	links	large	grossrot.gif	1	left	left	416
Experiment2	8	3	7	rechts	small	kleingrun.gif	1	right	right	355
Experiment2	8	3	8	rechts	large	grossgrun.gif	1	right	right	289
Experiment2	8	3	9	rechts	large	grossgrun.gif	1	right	right	289
Experiment2	8	3	10	links	large	grossrot.gif	1	left	left	369
Experiment2	8	3	11	rechts	large	grossgrun.gif	0	right	left	502
Experiment2	8	3	12	rechts	small	kleingrun.gif	1	right	right	446
Experiment2	8	3	13	links	large	grossrot.gif	1	left	left	527
Experiment2	8	3	14	links	large	grossrot.gif	1	left	left	334
Experiment2	8	3	15	rechts	small	kleingrun.gif	1	right	right	644
Experiment2	8	3	16	rechts	large	grossgrun.gif	1	right	right	422
Experiment2	8	3	17	links	large	grossrot.gif	1	left	left	377
Experiment2	8	3	18	links	small	kleinrot.gif	1	left	left	461
Experiment2	8	3	19	links	small	kleinrot.gif	1	left	left	398
Experiment2	8	3	20	rechts	small	kleingrun.gif	1	right	right	426
Experiment2	8	3	21	links	large	grossrot.gif	1	left	left	436
Experiment2	8	3	22	links	large	grossrot.gif	1	left	left	446
Experiment2	8	3	23	links	small	kleinrot.gif	1	left	left	408
Experiment2	8	3	24	links	small	kleinrot.gif	1	left	left	371
Experiment2	8	3	25	rechts	small	kleingrun.gif	1	right	right	400
Experiment2	8	3	26	rechts	small	kleingrun.gif	1	right	right	476
Experiment2	8	3	27	links	large	grossrot.gif	1	left	left	460
Experiment2	8	3	28	links	large	grossrot.gif	1	left	left	693
Experiment2	8	3	29	rechts	large	grossgrun.gif	1	right	right	413
Experiment2	8	3	30	links	large	grossrot.gif	1	left	left	751
Experiment2	8	3	31	rechts	small	kleingrun.gif	1	right	right	485
Experiment2	8	3	32	rechts	large	grossgrun.gif	1	right	right	414
Experiment2	8	3	33	rechts	large	grossgrun.gif	1	right	right	385
Experiment2	8	3	34	links	large	grossrot.gif	1	left	left	333
Experiment2	8	3	35	links	large	grossrot.gif	1	left	left	419
Experiment2	8	3	36	rechts	small	kleingrun.gif	1	right	right	382
Experiment2	8	3	37	rechts	small	kleingrun.gif	1	right	right	626
Experiment2	8	3	38	rechts	small	kleingrun.gif	1	right	right	357
Experiment2	8	3	39	links	small	kleinrot.gif	1	left	left	458
Experiment2	8	3	40	links	small	kleinrot.gif	1	left	left	571
Experiment2	8	3	41	links	small	kleinrot.gif	1	left	left	440
Experiment2	8	3	42	links	large	grossrot.gif	1	left	left	395
Experiment2	8	3	43	rechts	small	kleingrun.gif	1	right	right	398
Experiment2	8	3	44	rechts	small	kleingrun.gif	1	right	right	778
Experiment2	8	3	45	rechts	large	grossgrun.gif	1	right	right	448
Experiment2	8	3	46	links	large	grossrot.gif	1	left	left	456
Experiment2	8	3	47	links	large	grossrot.gif	1	left	left	578
Experiment2	8	3	48	links	small	kleinrot.gif	1	left	left	542
Experiment2	8	3	49	rechts	large	grossgrun.gif	1	right	right	348
Experiment2	8	3	50	rechts	small	kleingrun.gif	1	right	right	537
Experiment2	8	3	51	rechts	large	grossgrun.gif	1	right	right	432
Experiment2	8	3	52	links	small	kleinrot.gif	1	left	left	330
Experiment2	8	3	53	rechts	small	kleingrun.gif	1	right	right	440
Experiment2	8	3	54	rechts	large	grossgrun.gif	1	right	right	450
Experiment2	8	3	55	links	small	kleinrot.gif	1	left	left	348
Experiment2	8	3	56	rechts	large	grossgrun.gif	1	right	right	369
Experiment2	8	3	57	links	small	kleinrot.gif	1	left	left	382
Experiment2	8	3	58	links	small	kleinrot.gif	1	left	left	338
Experiment2	8	3	59	links	small	kleinrot.gif	0	left	right	537
Experiment2	8	3	60	rechts	large	grossgrun.gif	1	right	right	366
Experiment2	9	1	1	red	large	grossrot.gif	1	right	right	528
Experiment2	9	1	2	green	large	grossgrun.gif	1	left	left	342
Experiment2	9	1	3	red	small	kleinrot.gif	1	right	right	372
Experiment2	9	1	4	green	large	grossgrun.gif	1	left	left	392
Experiment2	9	1	5	green	small	kleingrun.gif	1	left	left	348
Experiment2	9	1	6	red	small	kleinrot.gif	1	right	right	369
Experiment2	9	1	7	green	small	kleingrun.gif	1	left	left	366
Experiment2	9	1	8	red	large	grossrot.gif	1	right	right	331
Experiment2	9	1	9	green	small	kleingrun.gif	1	left	left	377
Experiment2	9	1	10	green	small	kleingrun.gif	1	left	left	390
Experiment2	9	1	11	green	large	grossgrun.gif	1	left	left	354
Experiment2	9	1	12	red	large	grossrot.gif	1	right	right	344
Experiment2	9	1	13	red	large	grossrot.gif	1	right	right	413
Experiment2	9	1	14	green	large	grossgrun.gif	1	left	left	304
Experiment2	9	1	15	green	large	grossgrun.gif	1	left	left	384
Experiment2	9	1	16	green	small	kleingrun.gif	1	left	left	356
Experiment2	9	1	17	red	small	kleinrot.gif	1	right	right	346
Experiment2	9	1	18	red	small	kleinrot.gif	1	right	right	439
Experiment2	9	1	19	red	large	grossrot.gif	1	right	right	378
Experiment2	9	1	20	red	small	kleinrot.gif	1	right	right	398
Experiment2	9	2	1	green	small	kleingrun.gif	1	left	left	392
Experiment2	9	2	2	red	large	grossrot.gif	1	right	right	500
Experiment2	9	2	3	green	large	grossgrun.gif	1	left	left	324
Experiment2	9	2	4	red	large	grossrot.gif	1	right	right	363
Experiment2	9	2	5	red	large	grossrot.gif	1	right	right	360
Experiment2	9	2	6	red	large	grossrot.gif	1	right	right	380
Experiment2	9	2	7	green	small	kleingrun.gif	1	left	left	385
Experiment2	9	2	8	green	small	kleingrun.gif	1	left	left	365
Experiment2	9	2	9	red	large	grossrot.gif	1	right	right	386
Experiment2	9	2	10	red	small	kleinrot.gif	1	right	right	390
Experiment2	9	2	11	red	small	kleinrot.gif	1	right	right	403
Experiment2	9	2	12	green	small	kleingrun.gif	1	left	left	342
Experiment2	9	2	13	red	small	kleinrot.gif	1	right	right	356
Experiment2	9	2	14	green	large	grossgrun.gif	1	left	left	633
Experiment2	9	2	15	green	small	kleingrun.gif	1	left	left	372
Experiment2	9	2	16	green	large	grossgrun.gif	1	left	left	369
Experiment2	9	2	17	red	large	grossrot.gif	1	right	right	302
Experiment2	9	2	18	red	small	kleinrot.gif	1	right	right	661
Experiment2	9	2	19	red	small	kleinrot.gif	1	right	right	366
Experiment2	9	2	20	green	large	grossgrun.gif	1	left	left	291
Experiment2	9	2	21	green	large	grossgrun.gif	1	left	left	355
Experiment2	9	2	22	green	small	kleingrun.gif	1	left	left	337
Experiment2	9	2	23	green	large	grossgrun.gif	1	left	left	383
Experiment2	9	2	24	green	small	kleingrun.gif	1	left	left	291
Experiment2	9	2	25	green	large	grossgrun.gif	1	left	left	363
Experiment2	9	2	26	green	small	kleingrun.gif	1	left	left	304
Experiment2	9	2	27	green	small	kleingrun.gif	1	left	left	319
Experiment2	9	2	28	red	small	kleinrot.gif	1	right	right	550
Experiment2	9	2	29	green	small	kleingrun.gif	1	left	left	388
Experiment2	9	2	30	red	small	kleinrot.gif	1	right	right	408
Experiment2	9	2	31	green	large	grossgrun.gif	1	left	left	308
Experiment2	9	2	32	red	large	grossrot.gif	1	right	right	395
Experiment2	9	2	33	red	large	grossrot.gif	1	right	right	398
Experiment2	9	2	34	red	small	kleinrot.gif	1	right	right	394
Experiment2	9	2	35	green	large	grossgrun.gif	1	left	left	294
Experiment2	9	2	36	red	small	kleinrot.gif	1	right	right	341
Experiment2	9	2	37	green	small	kleingrun.gif	1	left	left	403
Experiment2	9	2	38	green	large	grossgrun.gif	1	left	left	398
Experiment2	9	2	39	red	large	grossrot.gif	1	right	right	482
Experiment2	9	2	40	green	small	kleingrun.gif	1	left	left	362
Experiment2	9	2	41	red	small	kleinrot.gif	1	right	right	343
Experiment2	9	2	42	green	large	grossgrun.gif	1	left	left	317
Experiment2	9	2	43	green	small	kleingrun.gif	1	left	left	476
Experiment2	9	2	44	green	large	grossgrun.gif	1	left	left	388
Experiment2	9	2	45	green	large	grossgrun.gif	1	left	left	409
Experiment2	9	2	46	red	small	kleinrot.gif	1	right	right	356
Experiment2	9	2	47	red	large	grossrot.gif	1	right	right	385
Experiment2	9	2	48	green	small	kleingrun.gif	1	left	left	333
Experiment2	9	2	49	green	large	grossgrun.gif	1	left	left	316
Experiment2	9	2	50	green	small	kleingrun.gif	1	left	left	339
Experiment2	9	2	51	red	small	kleinrot.gif	1	right	right	353
Experiment2	9	2	52	red	large	grossrot.gif	1	right	right	327
Experiment2	9	2	53	red	large	grossrot.gif	1	right	right	445
Experiment2	9	2	54	red	small	kleinrot.gif	1	right	right	334
Experiment2	9	2	55	red	large	grossrot.gif	1	right	right	469
Experiment2	9	2	56	red	small	kleinrot.gif	1	right	right	374
Experiment2	9	2	57	red	small	kleinrot.gif	1	right	right	315
Experiment2	9	2	58	red	large	grossrot.gif	1	right	right	322
Experiment2	9	2	59	green	large	grossgrun.gif	1	left	left	321
Experiment2	9	2	60	red	large	grossrot.gif	1	right	right	384
Experiment2	9	3	1	red	small	kleinrot.gif	1	right	right	832
Experiment2	9	3	2	red	small	kleinrot.gif	1	right	right	330
Experiment2	9	3	3	red	large	grossrot.gif	1	right	right	328
Experiment2	9	3	4	green	small	kleingrun.gif	1	left	left	351
Experiment2	9	3	5	green	small	kleingrun.gif	1	left	left	316
Experiment2	9	3	6	green	small	kleingrun.gif	1	left	left	339
Experiment2	9	3	7	red	small	kleinrot.gif	1	right	right	346
Experiment2	9	3	8	green	large	grossgrun.gif	1	left	left	567
Experiment2	9	3	9	red	large	grossrot.gif	1	right	right	332
Experiment2	9	3	10	red	large	grossrot.gif	1	right	right	466
Experiment2	9	3	11	green	large	grossgrun.gif	1	left	left	291
Experiment2	9	3	12	red	large	grossrot.gif	1	right	right	371
Experiment2	9	3	13	red	small	kleinrot.gif	1	right	right	432
Experiment2	9	3	14	red	large	grossrot.gif	1	right	right	506
Experiment2	9	3	15	red	large	grossrot.gif	1	right	right	346
Experiment2	9	3	16	red	large	grossrot.gif	1	right	right	376
Experiment2	9	3	17	green	large	grossgrun.gif	1	left	left	332
Experiment2	9	3	18	red	small	kleinrot.gif	1	right	right	386
Experiment2	9	3	19	green	small	kleingrun.gif	1	left	left	302
Experiment2	9	3	20	red	large	grossrot.gif	1	right	right	358
Experiment2	9	3	21	green	small	kleingrun.gif	1	left	left	315
Experiment2	9	3	22	red	small	kleinrot.gif	1	right	right	522
Experiment2	9	3	23	red	large	grossrot.gif	1	right	right	377
Experiment2	9	3	24	red	small	kleinrot.gif	1	right	right	413
Experiment2	9	3	25	green	small	kleingrun.gif	1	left	left	312
Experiment2	9	3	26	green	large	grossgrun.gif	1	left	left	503
Experiment2	9	3	27	green	small	kleingrun.gif	1	left	left	343
Experiment2	9	3	28	green	large	grossgrun.gif	1	left	left	444
Experiment2	9	3	29	red	small	kleinrot.gif	1	right	right	366
Experiment2	9	3	30	green	small	kleingrun.gif	1	left	left	419
Experiment2	9	3	31	red	large	grossrot.gif	1	right	right	326
Experiment2	9	3	32	green	large	grossgrun.gif	1	left	left	284
Experiment2	9	3	33	red	small	kleinrot.gif	1	right	right	332
Experiment2	9	3	34	green	large	grossgrun.gif	1	left	left	331
Experiment2	9	3	35	red	small	kleinrot.gif	1	right	right	353
Experiment2	9	3	36	red	small	kleinrot.gif	1	right	right	471
Experiment2	9	3	37	green	large	grossgrun.gif	1	left	left	296
Experiment2	9	3	38	red	small	kleinrot.gif	1	right	right	367
Experiment2	9	3	39	red	large	grossrot.gif	1	right	right	628
Experiment2	9	3	40	red	large	grossrot.gif	1	right	right	351
Experiment2	9	3	41	red	small	kleinrot.gif	1	right	right	388
Experiment2	9	3	42	green	small	kleingrun.gif	1	left	left	312
Experiment2	9	3	43	green	large	grossgrun.gif	1	left	left	639
Experiment2	9	3	44	green	large	grossgrun.gif	1	left	left	345
Experiment2	9	3	45	green	small	kleingrun.gif	1	left	left	359
Experiment2	9	3	46	red	large	grossrot.gif	1	right	right	404
Experiment2	9	3	47	green	large	grossgrun.gif	1	left	left	407
Experiment2	9	3	48	green	small	kleingrun.gif	1	left	left	339
Experiment2	9	3	49	red	small	kleinrot.gif	1	right	right	313
Experiment2	9	3	50	green	small	kleingrun.gif	1	left	left	472
Experiment2	9	3	51	green	large	grossgrun.gif	1	left	left	377
Experiment2	9	3	52	green	small	kleingrun.gif	1	left	left	317
Experiment2	9	3	53	green	large	grossgrun.gif	1	left	left	308
Experiment2	9	3	54	green	large	grossgrun.gif	1	left	left	363
Experiment2	9	3	55	green	small	kleingrun.gif	1	left	left	344
Experiment2	9	3	56	red	small	kleinrot.gif	1	right	right	302
Experiment2	9	3	57	green	large	grossgrun.gif	1	left	left	357
Experiment2	9	3	58	red	large	grossrot.gif	1	right	right	443
Experiment2	9	3	59	green	small	kleingrun.gif	1	left	left	277
Experiment2	9	3	60	red	large	grossrot.gif	1	right	right	349
Experiment2	10	1	1	links	small	kleinrot.gif	1	left	left	366
Experiment2	10	1	2	rechts	small	kleingrun.gif	1	right	right	347
Experiment2	10	1	3	links	large	grossrot.gif	1	left	left	441
Experiment2	10	1	4	rechts	large	grossgrun.gif	1	right	right	315
Experiment2	10	1	5	rechts	large	grossgrun.gif	1	right	right	402
Experiment2	10	1	6	links	large	grossrot.gif	1	left	left	398
Experiment2	10	1	7	rechts	small	kleingrun.gif	1	right	right	297
Experiment2	10	1	8	links	large	grossrot.gif	1	left	left	305
Experiment2	10	1	9	links	large	grossrot.gif	1	left	left	384
Experiment2	10	1	10	links	small	kleinrot.gif	1	left	left	389
Experiment2	10	1	11	rechts	small	kleingrun.gif	1	right	right	297
Experiment2	10	1	12	links	small	kleinrot.gif	1	left	left	289
Experiment2	10	1	13	rechts	small	kleingrun.gif	1	right	right	329
Experiment2	10	1	14	links	large	grossrot.gif	1	left	left	279
Experiment2	10	1	15	links	small	kleinrot.gif	1	left	left	375
Experiment2	10	1	16	links	small	kleinrot.gif	1	left	left	436
Experiment2	10	1	17	rechts	large	grossgrun.gif	1	right	right	311
Experiment2	10	1	18	rechts	large	grossgrun.gif	1	right	right	310
Experiment2	10	1	19	rechts	large	grossgrun.gif	1	right	right	341
Experiment2	10	1	20	rechts	small	kleingrun.gif	1	right	right	371
Experiment2	10	2	1	rechts	small	kleingrun.gif	1	right	right	544
Experiment2	10	2	2	links	large	grossrot.gif	1	left	left	294
Experiment2	10	2	3	rechts	large	grossgrun.gif	1	right	right	277
Experiment2	10	2	4	links	large	grossrot.gif	1	left	left	269
Experiment2	10	2	5	rechts	small	kleingrun.gif	1	right	right	278
Experiment2	10	2	6	links	small	kleinrot.gif	1	left	left	263
Experiment2	10	2	7	rechts	large	grossgrun.gif	1	right	right	248
Experiment2	10	2	8	links	large	grossrot.gif	1	left	left	241
Experiment2	10	2	9	rechts	large	grossgrun.gif	1	right	right	155
Experiment2	10	2	10	links	small	kleinrot.gif	1	left	left	216
Experiment2	10	2	11	rechts	small	kleingrun.gif	1	right	right	283
Experiment2	10	2	12	rechts	small	kleingrun.gif	0	right	left	275
Experiment2	10	2	13	rechts	small	kleingrun.gif	1	right	right	380
Experiment2	10	2	14	links	small	kleinrot.gif	1	left	left	416
Experiment2	10	2	15	rechts	large	grossgrun.gif	1	right	right	419
Experiment2	10	2	16	rechts	small	kleingrun.gif	1	right	right	398
Experiment2	10	2	17	links	large	grossrot.gif	1	left	left	402
Experiment2	10	2	18	rechts	small	kleingrun.gif	1	right	right	317
Experiment2	10	2	19	links	small	kleinrot.gif	1	left	left	284
Experiment2	10	2	20	rechts	large	grossgrun.gif	1	right	right	276
Experiment2	10	2	21	rechts	small	kleingrun.gif	1	right	right	381
Experiment2	10	2	22	links	small	kleinrot.gif	1	left	left	345
Experiment2	10	2	23	rechts	large	grossgrun.gif	1	right	right	367
Experiment2	10	2	24	links	large	grossrot.gif	1	left	left	675
Experiment2	10	2	25	rechts	large	grossgrun.gif	1	right	right	292
Experiment2	10	2	26	links	small	kleinrot.gif	1	left	left	579
Experiment2	10	2	27	links	small	kleinrot.gif	1	left	left	472
Experiment2	10	2	28	rechts	small	kleingrun.gif	1	right	right	377
Experiment2	10	2	29	rechts	large	grossgrun.gif	1	right	right	437
Experiment2	10	2	30	rechts	small	kleingrun.gif	1	right	right	415
Experiment2	10	2	31	rechts	small	kleingrun.gif	1	right	right	498
Experiment2	10	2	32	rechts	small	kleingrun.gif	1	right	right	378
Experiment2	10	2	33	links	large	grossrot.gif	1	left	left	446
Experiment2	10	2	34	rechts	large	grossgrun.gif	1	right	right	592
Experiment2	10	2	35	links	large	grossrot.gif	1	left	left	636
Experiment2	10	2	36	links	small	kleinrot.gif	1	left	left	438
Experiment2	10	2	37	links	large	grossrot.gif	1	left	left	640
Experiment2	10	2	38	rechts	large	grossgrun.gif	1	right	right	331
Experiment2	10	2	39	rechts	large	grossgrun.gif	1	right	right	425
Experiment2	10	2	40	rechts	large	grossgrun.gif	1	right	right	387
Experiment2	10	2	41	links	small	kleinrot.gif	1	left	left	360
Experiment2	10	2	42	links	small	kleinrot.gif	1	left	left	373
Experiment2	10	2	43	rechts	large	grossgrun.gif	1	right	right	442
Experiment2	10	2	44	links	small	kleinrot.gif	1	left	left	475
Experiment2	10	2	45	rechts	small	kleingrun.gif	0	right	left	435
Experiment2	10	2	46	links	small	kleinrot.gif	1	left	left	694
Experiment2	10	2	47	links	large	grossrot.gif	1	left	left	694
Experiment2	10	2	48	links	small	kleinrot.gif	1	left	left	629
Experiment2	10	2	49	links	small	kleinrot.gif	1	left	left	416
Experiment2	10	2	50	rechts	large	grossgrun.gif	1	right	right	443
Experiment2	10	2	51	links	large	grossrot.gif	1	left	left	508
Experiment2	10	2	52	links	large	grossrot.gif	1	left	left	564
Experiment2	10	2	53	links	large	grossrot.gif	1	left	left	641
Experiment2	10	2	54	links	small	kleinrot.gif	1	left	left	443
Experiment2	10	2	55	links	large	grossrot.gif	1	left	left	621
Experiment2	10	2	56	rechts	small	kleingrun.gif	1	right	right	368
Experiment2	10	2	57	links	large	grossrot.gif	1	left	left	397
Experiment2	10	2	58	rechts	large	grossgrun.gif	1	right	right	577
Experiment2	10	2	59	rechts	small	kleingrun.gif	1	right	right	597
Experiment2	10	2	60	links	large	grossrot.gif	1	left	left	489
Experiment2	10	3	1	rechts	large	grossgrun.gif	1	right	right	385
Experiment2	10	3	2	links	small	kleinrot.gif	1	left	left	365
Experiment2	10	3	3	links	small	kleinrot.gif	1	left	left	426
Experiment2	10	3	4	links	large	grossrot.gif	1	left	left	380
Experiment2	10	3	5	links	small	kleinrot.gif	1	left	left	361
Experiment2	10	3	6	rechts	small	kleingrun.gif	1	right	right	358
Experiment2	10	3	7	links	small	kleinrot.gif	1	left	left	379
Experiment2	10	3	8	rechts	small	kleingrun.gif	1	right	right	504
Experiment2	10	3	9	rechts	small	kleingrun.gif	1	right	right	599
Experiment2	10	3	10	links	large	grossrot.gif	1	left	left	442
Experiment2	10	3	11	rechts	large	grossgrun.gif	1	right	right	460
Experiment2	10	3	12	links	small	kleinrot.gif	1	left	left	389
Experiment2	10	3	13	rechts	small	kleingrun.gif	1	right	right	361
Experiment2	10	3	14	links	large	grossrot.gif	1	left	left	366
Experiment2	10	3	15	links	large	grossrot.gif	1	left	left	387
Experiment2	10	3	16	rechts	large	grossgrun.gif	1	right	right	455
Experiment2	10	3	17	rechts	small	kleingrun.gif	1	right	right	417
Experiment2	10	3	18	links	large	grossrot.gif	1	left	left	380
Experiment2	10	3	19	rechts	small	kleingrun.gif	1	right	right	552
Experiment2	10	3	20	links	small	kleinrot.gif	1	left	left	406
Experiment2	10	3	21	rechts	large	grossgrun.gif	1	right	right	298
Experiment2	10	3	22	rechts	small	kleingrun.gif	1	right	right	441
Experiment2	10	3	23	links	large	grossrot.gif	1	left	left	307
Experiment2	10	3	24	rechts	large	grossgrun.gif	1	right	right	354
Experiment2	10	3	25	rechts	small	kleingrun.gif	1	right	right	464
Experiment2	10	3	26	links	small	kleinrot.gif	1	left	left	393
Experiment2	10	3	27	links	large	grossrot.gif	1	left	left	429
Experiment2	10	3	28	links	large	grossrot.gif	1	left	left	407
Experiment2	10	3	29	rechts	large	grossgrun.gif	1	right	right	450
Experiment2	10	3	30	rechts	large	grossgrun.gif	1	right	right	700
Experiment2	10	3	31	rechts	large	grossgrun.gif	1	right	right	555
Experiment2	10	3	32	links	large	grossrot.gif	1	left	left	545
Experiment2	10	3	33	links	large	grossrot.gif	1	left	left	399
Experiment2	10	3	34	links	large	grossrot.gif	1	left	left	458
Experiment2	10	3	35	links	small	kleinrot.gif	1	left	left	459
Experiment2	10	3	36	rechts	small	kleingrun.gif	1	right	right	444
Experiment2	10	3	37	links	large	grossrot.gif	1	left	left	502
Experiment2	10	3	38	rechts	small	kleingrun.gif	1	right	right	414
Experiment2	10	3	39	rechts	small	kleingrun.gif	1	right	right	457
Experiment2	10	3	40	rechts	large	grossgrun.gif	1	right	right	362
Experiment2	10	3	41	links	large	grossrot.gif	1	left	left	375
Experiment2	10	3	42	rechts	small	kleingrun.gif	0	right	left	412
Experiment2	10	3	43	links	small	kleinrot.gif	1	left	left	599
Experiment2	10	3	44	rechts	large	grossgrun.gif	1	right	right	507
Experiment2	10	3	45	links	small	kleinrot.gif	1	left	left	602
Experiment2	10	3	46	links	small	kleinrot.gif	1	left	left	438
Experiment2	10	3	47	rechts	small	kleingrun.gif	1	right	right	496
Experiment2	10	3	48	links	small	kleinrot.gif	1	left	left	616
Experiment2	10	3	49	rechts	small	kleingrun.gif	1	right	right	363
Experiment2	10	3	50	rechts	large	grossgrun.gif	1	right	right	512
Experiment2	10	3	51	rechts	large	grossgrun.gif	1	right	right	487
Experiment2	10	3	52	rechts	large	grossgrun.gif	1	right	right	527
Experiment2	10	3	53	links	small	kleinrot.gif	1	left	left	430
Experiment2	10	3	54	links	small	kleinrot.gif	1	left	left	632
Experiment2	10	3	55	rechts	small	kleingrun.gif	1	right	right	626
Experiment2	10	3	56	rechts	large	grossgrun.gif	1	right	right	421
Experiment2	10	3	57	links	small	kleinrot.gif	1	left	left	400
Experiment2	10	3	58	links	large	grossrot.gif	0	left	right	475
Experiment2	10	3	59	links	large	grossrot.gif	1	left	left	508
Experiment2	10	3	60	rechts	large	grossgrun.gif	1	right	right	515
Experiment2	11	1	1	red	large	grossrot.gif	1	right	right	505
Experiment2	11	1	2	green	large	grossgrun.gif	1	left	left	393
Experiment2	11	1	3	green	small	kleingrun.gif	1	left	left	340
Experiment2	11	1	4	green	large	grossgrun.gif	1	left	left	347
Experiment2	11	1	5	red	small	kleinrot.gif	1	right	right	344
Experiment2	11	1	6	red	large	grossrot.gif	1	right	right	382
Experiment2	11	1	7	green	small	kleingrun.gif	1	left	left	290
Experiment2	11	1	8	green	small	kleingrun.gif	1	left	left	266
Experiment2	11	1	9	red	large	grossrot.gif	1	right	right	298
Experiment2	11	1	10	green	large	grossgrun.gif	1	left	left	323
Experiment2	11	1	11	red	small	kleinrot.gif	1	right	right	314
Experiment2	11	1	12	red	small	kleinrot.gif	0	right	left	321
Experiment2	11	1	13	green	large	grossgrun.gif	0	left	right	445
Experiment2	11	1	14	red	large	grossrot.gif	1	right	right	439
Experiment2	11	1	15	red	small	kleinrot.gif	1	right	right	401
Experiment2	11	1	16	green	large	grossgrun.gif	1	left	left	373
Experiment2	11	1	17	green	small	kleingrun.gif	1	left	left	346
Experiment2	11	1	18	green	small	kleingrun.gif	1	left	left	367
Experiment2	11	1	19	red	large	grossrot.gif	1	right	right	468
Experiment2	11	1	20	red	small	kleinrot.gif	1	right	right	500
Experiment2	11	2	1	green	small	kleingrun.gif	1	left	left	306
Experiment2	11	2	2	red	small	kleinrot.gif	0	right	left	290
Experiment2	11	2	3	red	small	kleinrot.gif	1	right	right	401
Experiment2	11	2	4	green	small	kleingrun.gif	1	left	left	301
Experiment2	11	2	5	green	large	grossgrun.gif	1	left	left	357
Experiment2	11	2	6	green	small	kleingrun.gif	1	left	left	409
Experiment2	11	2	7	red	small	kleinrot.gif	1	right	right	309
Experiment2	11	2	8	red	large	grossrot.gif	1	right	right	380
Experiment2	11	2	9	green	large	grossgrun.gif	1	left	left	312
Experiment2	11	2	10	green	large	grossgrun.gif	1	left	left	423
Experiment2	11	2	11	green	large	grossgrun.gif	1	left	left	378
Experiment2	11	2	12	red	small	kleinrot.gif	1	right	right	398
Experiment2	11	2	13	red	large	grossrot.gif	1	right	right	362
Experiment2	11	2	14	red	small	kleinrot.gif	1	right	right	383
Experiment2	11	2	15	green	large	grossgrun.gif	1	left	left	315
Experiment2	11	2	16	red	small	kleinrot.gif	1	right	right	666
Experiment2	11	2	17	green	small	kleingrun.gif	1	left	left	355
Experiment2	11	2	18	green	small	kleingrun.gif	1	left	left	392
Experiment2	11	2	19	green	small	kleingrun.gif	1	left	left	372
Experiment2	11	2	20	green	large	grossgrun.gif	1	left	left	537
Experiment2	11	2	21	red	large	grossrot.gif	1	right	right	319
Experiment2	11	2	22	green	large	grossgrun.gif	1	left	left	382
Experiment2	11	2	23	green	small	kleingrun.gif	1	left	left	418
Experiment2	11	2	24	green	small	kleingrun.gif	1	left	left	389
Experiment2	11	2	25	red	small	kleinrot.gif	1	right	right	305
Experiment2	11	2	26	red	large	grossrot.gif	1	right	right	433
Experiment2	11	2	27	red	small	kleinrot.gif	1	right	right	315
Experiment2	11	2	28	green	large	grossgrun.gif	1	left	left	386
Experiment2	11	2	29	red	large	grossrot.gif	1	right	right	614
Experiment2	11	2	30	green	large	grossgrun.gif	1	left	left	321
Experiment2	11	2	31	red	small	kleinrot.gif	1	right	right	416
Experiment2	11	2	32	green	small	kleingrun.gif	1	left	left	475
Experiment2	11	2	33	red	small	kleinrot.gif	1	right	right	331
Experiment2	11	2	34	green	small	kleingrun.gif	1	left	left	521
Experiment2	11	2	35	red	small	kleinrot.gif	1	right	right	800
Experiment2	11	2	36	red	small	kleinrot.gif	1	right	right	436
Experiment2	11	2	37	green	large	grossgrun.gif	1	left	left	278
Experiment2	11	2	38	red	large	grossrot.gif	1	right	right	407
Experiment2	11	2	39	red	large	grossrot.gif	1	right	right	394
Experiment2	11	2	40	green	small	kleingrun.gif	1	left	left	342
Experiment2	11	2	41	red	large	grossrot.gif	1	right	right	308
Experiment2	11	2	42	red	small	kleinrot.gif	1	right	right	388
Experiment2	11	2	43	red	large	grossrot.gif	1	right	right	384
Experiment2	11	2	44	green	small	kleingrun.gif	1	left	left	348
Experiment2	11	2	45	green	small	kleingrun.gif	1	left	left	346
Experiment2	11	2	46	red	large	grossrot.gif	1	right	right	328
Experiment2	11	2	47	green	large	grossgrun.gif	1	left	left	678
Experiment2	11	2	48	red	small	kleinrot.gif	1	right	right	422
Experiment2	11	2	49	red	large	grossrot.gif	1	right	right	321
Experiment2	11	2	50	red	large	grossrot.gif	1	right	right	344
Experiment2	11	2	51	red	large	grossrot.gif	1	right	right	342
Experiment2	11	2	52	green	small	kleingrun.gif	1	left	left	348
Experiment2	11	2	53	green	large	grossgrun.gif	1	left	left	282
Experiment2	11	2	54	green	large	grossgrun.gif	1	left	left	362
Experiment2	11	2	55	green	small	kleingrun.gif	1	left	left	295
Experiment2	11	2	56	red	small	kleinrot.gif	1	right	right	334
Experiment2	11	2	57	red	large	grossrot.gif	1	right	right	389
Experiment2	11	2	58	green	large	grossgrun.gif	1	left	left	409
Experiment2	11	2	59	green	large	grossgrun.gif	1	left	left	324
Experiment2	11	2	60	red	large	grossrot.gif	1	right	right	395
Experiment2	11	3	1	green	small	kleingrun.gif	1	left	left	348
Experiment2	11	3	2	green	large	grossgrun.gif	1	left	left	353
Experiment2	11	3	3	green	small	kleingrun.gif	1	left	left	343
Experiment2	11	3	4	red	large	grossrot.gif	1	right	right	284
Experiment2	11	3	5	green	large	grossgrun.gif	1	left	left	333
Experiment2	11	3	6	red	small	kleinrot.gif	1	right	right	387
Experiment2	11	3	7	red	small	kleinrot.gif	1	right	right	383
Experiment2	11	3	8	green	small	kleingrun.gif	1	left	left	404
Experiment2	11	3	9	green	small	kleingrun.gif	1	left	left	319
Experiment2	11	3	10	green	large	grossgrun.gif	1	left	left	414
Experiment2	11	3	11	red	large	grossrot.gif	1	right	right	289
Experiment2	11	3	12	green	large	grossgrun.gif	1	left	left	321
Experiment2	11	3	13	green	small	kleingrun.gif	1	left	left	360
Experiment2	11	3	14	green	small	kleingrun.gif	1	left	left	341
Experiment2	11	3	15	red	large	grossrot.gif	1	right	right	404
Experiment2	11	3	16	red	small	kleinrot.gif	1	right	right	415
Experiment2	11	3	17	green	large	grossgrun.gif	1	left	left	354
Experiment2	11	3	18	red	small	kleinrot.gif	1	right	right	352
Experiment2	11	3	19	green	small	kleingrun.gif	1	left	left	325
Experiment2	11	3	20	red	large	grossrot.gif	1	right	right	308
Experiment2	11	3	21	green	small	kleingrun.gif	1	left	left	420
Experiment2	11	3	22	red	large	grossrot.gif	1	right	right	359
Experiment2	11	3	23	red	large	grossrot.gif	1	right	right	381
Experiment2	11	3	24	green	large	grossgrun.gif	1	left	left	305
Experiment2	11	3	25	red	large	grossrot.gif	1	right	right	280
Experiment2	11	3	26	red	small	kleinrot.gif	1	right	right	345
Experiment2	11	3	27	red	large	grossrot.gif	1	right	right	398
Experiment2	11	3	28	green	large	grossgrun.gif	1	left	left	378
Experiment2	11	3	29	green	small	kleingrun.gif	1	left	left	414
Experiment2	11	3	30	green	small	kleingrun.gif	1	left	left	321
Experiment2	11	3	31	red	large	grossrot.gif	1	right	right	298
Experiment2	11	3	32	red	large	grossrot.gif	1	right	right	464
Experiment2	11	3	33	red	large	grossrot.gif	1	right	right	337
Experiment2	11	3	34	red	small	kleinrot.gif	1	right	right	343
Experiment2	11	3	35	green	large	grossgrun.gif	1	left	left	277
Experiment2	11	3	36	red	small	kleinrot.gif	1	right	right	365
Experiment2	11	3	37	red	small	kleinrot.gif	1	right	right	370
Experiment2	11	3	38	red	small	kleinrot.gif	1	right	right	311
Experiment2	11	3	39	green	large	grossgrun.gif	1	left	left	494
Experiment2	11	3	40	green	large	grossgrun.gif	1	left	left	269
Experiment2	11	3	41	green	large	grossgrun.gif	1	left	left	558
Experiment2	11	3	42	green	large	grossgrun.gif	1	left	left	428
Experiment2	11	3	43	red	small	kleinrot.gif	1	right	right	358
Experiment2	11	3	44	red	large	grossrot.gif	1	right	right	372
Experiment2	11	3	45	green	large	grossgrun.gif	1	left	left	585
Experiment2	11	3	46	green	small	kleingrun.gif	1	left	left	341
Experiment2	11	3	47	green	small	kleingrun.gif	1	left	left	323
Experiment2	11	3	48	green	large	grossgrun.gif	1	left	left	314
Experiment2	11	3	49	green	large	grossgrun.gif	1	left	left	401
Experiment2	11	3	50	green	small	kleingrun.gif	1	left	left	396
Experiment2	11	3	51	green	small	kleingrun.gif	1	left	left	328
Experiment2	11	3	52	red	large	grossrot.gif	1	right	right	270
Experiment2	11	3	53	red	small	kleinrot.gif	1	right	right	327
Experiment2	11	3	54	red	small	kleinrot.gif	1	right	right	413
Experiment2	11	3	55	red	large	grossrot.gif	1	right	right	312
Experiment2	11	3	56	red	large	grossrot.gif	1	right	right	359
Experiment2	11	3	57	red	small	kleinrot.gif	1	right	right	324
Experiment2	11	3	58	red	small	kleinrot.gif	1	right	right	395
Experiment2	11	3	59	red	small	kleinrot.gif	1	right	right	327
Experiment2	11	3	60	green	small	kleingrun.gif	1	left	left	445
Experiment2	12	1	1	rechts	large	grossgrun.gif	1	right	right	758
Experiment2	12	1	2	rechts	small	kleingrun.gif	1	right	right	387
Experiment2	12	1	3	links	small	kleinrot.gif	1	left	left	311
Experiment2	12	1	4	links	small	kleinrot.gif	1	left	left	1582
Experiment2	12	1	5	rechts	large	grossgrun.gif	1	right	right	283
Experiment2	12	1	6	links	large	grossrot.gif	1	left	left	323
Experiment2	12	1	7	links	large	grossrot.gif	1	left	left	530
Experiment2	12	1	8	rechts	small	kleingrun.gif	1	right	right	513
Experiment2	12	1	9	rechts	large	grossgrun.gif	0	right	left	624
Experiment2	12	1	10	links	small	kleinrot.gif	1	left	left	1250
Experiment2	12	1	11	rechts	small	kleingrun.gif	1	right	right	340
Experiment2	12	1	12	links	large	grossrot.gif	1	left	left	554
Experiment2	12	1	13	links	small	kleinrot.gif	0	left	right	912
Experiment2	12	1	14	rechts	small	kleingrun.gif	0	right	left	535
Experiment2	12	1	15	links	large	grossrot.gif	1	left	left	501
Experiment2	12	1	16	rechts	large	grossgrun.gif	1	right	right	924
Experiment2	12	1	17	links	small	kleinrot.gif	1	left	left	523
Experiment2	12	1	18	rechts	large	grossgrun.gif	1	right	right	402
Experiment2	12	1	19	links	large	grossrot.gif	1	left	left	526
Experiment2	12	1	20	rechts	small	kleingrun.gif	1	right	right	420
Experiment2	12	2	1	rechts	large	grossgrun.gif	0	right	left	790
Experiment2	12	2	2	rechts	small	kleingrun.gif	1	right	right	482
Experiment2	12	2	3	links	small	kleinrot.gif	1	left	left	898
Experiment2	12	2	4	links	large	grossrot.gif	1	left	left	1058
Experiment2	12	2	5	links	small	kleinrot.gif	1	left	left	675
Experiment2	12	2	6	rechts	small	kleingrun.gif	1	right	right	548
Experiment2	12	2	7	links	small	kleinrot.gif	1	left	left	265
Experiment2	12	2	8	links	small	kleinrot.gif	1	left	left	458
Experiment2	12	2	9	rechts	small	kleingrun.gif	0	right	left	365
Experiment2	12	2	10	rechts	small	kleingrun.gif	1	right	right	584
Experiment2	12	2	11	links	small	kleinrot.gif	1	left	left	501
Experiment2	12	2	12	rechts	small	kleingrun.gif	1	right	right	348
Experiment2	12	2	13	rechts	large	grossgrun.gif	1	right	right	610
Experiment2	12	2	14	links	large	grossrot.gif	1	left	left	613
Experiment2	12	2	15	links	large	grossrot.gif	1	left	left	960
Experiment2	12	2	16	links	large	grossrot.gif	1	left	left	701
Experiment2	12	2	17	rechts	large	grossgrun.gif	1	right	right	605
Experiment2	12	2	18	links	small	kleinrot.gif	1	left	left	521
Experiment2	12	2	19	links	large	grossrot.gif	1	left	left	480
Experiment2	12	2	20	rechts	small	kleingrun.gif	1	right	right	496
Experiment2	12	2	21	links	large	grossrot.gif	0	left	right	590
Experiment2	12	2	22	links	large	grossrot.gif	1	left	left	554
Experiment2	12	2	23	rechts	large	grossgrun.gif	1	right	right	832
Experiment2	12	2	24	links	small	kleinrot.gif	1	left	left	610
Experiment2	12	2	25	rechts	large	grossgrun.gif	1	right	right	981
Experiment2	12	2	26	links	large	grossrot.gif	1	left	left	666
Experiment2	12	2	27	links	small	kleinrot.gif	1	left	left	515
Experiment2	12	2	28	links	small	kleinrot.gif	1	left	left	546
Experiment2	12	2	29	links	small	kleinrot.gif	1	left	left	879
Experiment2	12	2	30	rechts	small	kleingrun.gif	1	right	right	672
Experiment2	12	2	31	links	large	grossrot.gif	1	left	left	697
Experiment2	12	2	32	links	small	kleinrot.gif	1	left	left	473
Experiment2	12	2	33	links	large	grossrot.gif	1	left	left	562
Experiment2	12	2	34	links	large	grossrot.gif	1	left	left	431
Experiment2	12	2	35	rechts	large	grossgrun.gif	1	right	right	1049
Experiment2	12	2	36	rechts	small	kleingrun.gif	1	right	right	411
Experiment2	12	2	37	rechts	small	kleingrun.gif	1	right	right	662
Experiment2	12	2	38	rechts	large	grossgrun.gif	1	right	right	855
Experiment2	12	2	39	rechts	small	kleingrun.gif	1	right	right	921
Experiment2	12	2	40	rechts	small	kleingrun.gif	1	right	right	968
Experiment2	12	2	41	rechts	small	kleingrun.gif	1	right	right	413
Experiment2	12	2	42	rechts	large	grossgrun.gif	1	right	right	344
Experiment2	12	2	43	links	small	kleinrot.gif	1	left	left	517
Experiment2	12	2	44	links	small	kleinrot.gif	0	left	right	628
Experiment2	12	2	45	rechts	small	kleingrun.gif	0	right	left	719
Experiment2	12	2	46	links	small	kleinrot.gif	1	left	left	886
Experiment2	12	2	47	rechts	large	grossgrun.gif	1	right	right	534
Experiment2	12	2	48	links	large	grossrot.gif	1	left	left	613
Experiment2	12	2	49	rechts	large	grossgrun.gif	1	right	right	376
Experiment2	12	2	50	rechts	large	grossgrun.gif	1	right	right	620
Experiment2	12	2	51	rechts	small	kleingrun.gif	1	right	right	503
Experiment2	12	2	52	rechts	large	grossgrun.gif	1	right	right	519
Experiment2	12	2	53	rechts	large	grossgrun.gif	1	right	right	366
Experiment2	12	2	54	links	large	grossrot.gif	1	left	left	619
Experiment2	12	2	55	links	large	grossrot.gif	1	left	left	974
Experiment2	12	2	56	links	large	grossrot.gif	0	left	right	994
Experiment2	12	2	57	links	small	kleinrot.gif	1	left	left	486
Experiment2	12	2	58	rechts	large	grossgrun.gif	1	right	right	598
Experiment2	12	2	59	rechts	large	grossgrun.gif	1	right	right	450
Experiment2	12	2	60	rechts	small	kleingrun.gif	1	right	right	980
Experiment2	12	3	1	rechts	large	grossgrun.gif	0	right	left	691
Experiment2	12	3	2	links	large	grossrot.gif	0	left	right	490
Experiment2	12	3	3	rechts	large	grossgrun.gif	1	right	right	538
Experiment2	12	3	4	rechts	large	grossgrun.gif	1	right	right	592
Experiment2	12	3	5	rechts	small	kleingrun.gif	1	right	right	372
Experiment2	12	3	6	links	small	kleinrot.gif	1	left	left	792
Experiment2	12	3	7	links	large	grossrot.gif	0	left	right	396
Experiment2	12	3	8	links	large	grossrot.gif	1	left	left	600
Experiment2	12	3	9	links	small	kleinrot.gif	1	left	left	371
Experiment2	12	3	10	rechts	small	kleingrun.gif	1	right	right	584
Experiment2	12	3	11	rechts	small	kleingrun.gif	0	right	left	476
Experiment2	12	3	12	links	large	grossrot.gif	0	left	right	612
Experiment2	12	3	13	rechts	small	kleingrun.gif	1	right	right	872
Experiment2	12	3	14	rechts	small	kleingrun.gif	1	right	right	513
Experiment2	12	3	15	links	small	kleinrot.gif	1	left	left	560
Experiment2	12	3	16	rechts	small	kleingrun.gif	1	right	right	509
Experiment2	12	3	17	links	large	grossrot.gif	1	left	left	964
Experiment2	12	3	18	links	small	kleinrot.gif	0	left	right	433
Experiment2	12	3	19	links	small	kleinrot.gif	1	left	left	579
Experiment2	12	3	20	rechts	large	grossgrun.gif	1	right	right	495
Experiment2	12	3	21	links	small	kleinrot.gif	1	left	left	447
Experiment2	12	3	22	rechts	large	grossgrun.gif	1	right	right	481
Experiment2	12	3	23	rechts	large	grossgrun.gif	1	right	right	801
Experiment2	12	3	24	links	large	grossrot.gif	1	left	left	533
Experiment2	12	3	25	rechts	small	kleingrun.gif	0	right	left	515
Experiment2	12	3	26	rechts	large	grossgrun.gif	1	right	right	1522
Experiment2	12	3	27	rechts	small	kleingrun.gif	1	right	right	714
Experiment2	12	3	28	rechts	large	grossgrun.gif	1	right	right	417
Experiment2	12	3	29	links	large	grossrot.gif	1	left	left	452
Experiment2	12	3	30	rechts	small	kleingrun.gif	1	right	right	725
Experiment2	12	3	31	links	large	grossrot.gif	0	left	right	500
Experiment2	12	3	32	rechts	large	grossgrun.gif	1	right	right	884
Experiment2	12	3	33	rechts	large	grossgrun.gif	1	right	right	532
Experiment2	12	3	34	links	large	grossrot.gif	1	left	left	451
Experiment2	12	3	35	rechts	large	grossgrun.gif	1	right	right	708
Experiment2	12	3	36	rechts	large	grossgrun.gif	1	right	right	556
Experiment2	12	3	37	rechts	small	kleingrun.gif	1	right	right	450
Experiment2	12	3	38	links	large	grossrot.gif	1	left	left	467
Experiment2	12	3	39	rechts	small	kleingrun.gif	1	right	right	404
Experiment2	12	3	40	rechts	small	kleingrun.gif	1	right	right	472
Experiment2	12	3	41	links	large	grossrot.gif	1	left	left	441
Experiment2	12	3	42	links	small	kleinrot.gif	0	left	right	667
Experiment2	12	3	43	links	large	grossrot.gif	1	left	left	1492
Experiment2	12	3	44	rechts	large	grossgrun.gif	1	right	right	492
Experiment2	12	3	45	links	small	kleinrot.gif	1	left	left	1211
Experiment2	12	3	46	links	small	kleinrot.gif	1	left	left	583
Experiment2	12	3	47	links	small	kleinrot.gif	1	left	left	555
Experiment2	12	3	48	links	large	grossrot.gif	1	left	left	513
Experiment2	12	3	49	links	small	kleinrot.gif	1	left	left	712
Experiment2	12	3	50	rechts	large	grossgrun.gif	1	right	right	431
Experiment2	12	3	51	links	large	grossrot.gif	1	left	left	705
Experiment2	12	3	52	rechts	small	kleingrun.gif	0	right	left	577
Experiment2	12	3	53	rechts	small	kleingrun.gif	1	right	right	565
Experiment2	12	3	54	rechts	small	kleingrun.gif	1	right	right	418
Experiment2	12	3	55	links	small	kleinrot.gif	1	left	left	701
Experiment2	12	3	56	links	small	kleinrot.gif	1	left	left	1157
Experiment2	12	3	57	rechts	large	grossgrun.gif	1	right	right	507
Experiment2	12	3	58	links	small	kleinrot.gif	1	left	left	434
Experiment2	12	3	59	links	small	kleinrot.gif	1	left	left	637
Experiment2	12	3	60	links	large	grossrot.gif	1	left	left	551
Experiment2	13	1	1	green	small	kleingrun.gif	1	left	left	342
Experiment2	13	1	2	red	small	kleinrot.gif	1	right	right	252
Experiment2	13	1	3	red	small	kleinrot.gif	1	right	right	350
Experiment2	13	1	4	green	small	kleingrun.gif	1	left	left	331
Experiment2	13	1	5	red	large	grossrot.gif	1	right	right	266
Experiment2	13	1	6	green	large	grossgrun.gif	1	left	left	426
Experiment2	13	1	7	green	small	kleingrun.gif	1	left	left	357
Experiment2	13	1	8	green	small	kleingrun.gif	1	left	left	413
Experiment2	13	1	9	green	small	kleingrun.gif	1	left	left	381
Experiment2	13	1	10	green	large	grossgrun.gif	1	left	left	346
Experiment2	13	1	11	green	large	grossgrun.gif	1	left	left	359
Experiment2	13	1	12	red	small	kleinrot.gif	1	right	right	332
Experiment2	13	1	13	red	large	grossrot.gif	1	right	right	251
Experiment2	13	1	14	red	large	grossrot.gif	1	right	right	252
Experiment2	13	1	15	red	small	kleinrot.gif	1	right	right	294
Experiment2	13	1	16	green	large	grossgrun.gif	1	left	left	325
Experiment2	13	1	17	red	large	grossrot.gif	1	right	right	316
Experiment2	13	1	18	red	large	grossrot.gif	1	right	right	291
Experiment2	13	1	19	green	large	grossgrun.gif	1	left	left	363
Experiment2	13	1	20	red	small	kleinrot.gif	1	right	right	336
Experiment2	13	2	1	red	large	grossrot.gif	1	right	right	430
Experiment2	13	2	2	green	large	grossgrun.gif	1	left	left	360
Experiment2	13	2	3	red	small	kleinrot.gif	1	right	right	309
Experiment2	13	2	4	red	large	grossrot.gif	1	right	right	380
Experiment2	13	2	5	green	small	kleingrun.gif	1	left	left	336
Experiment2	13	2	6	green	large	grossgrun.gif	1	left	left	342
Experiment2	13	2	7	red	small	kleinrot.gif	1	right	right	332
Experiment2	13	2	8	green	small	kleingrun.gif	1	left	left	370
Experiment2	13	2	9	red	large	grossrot.gif	1	right	right	447
Experiment2	13	2	10	green	large	grossgrun.gif	1	left	left	433
Experiment2	13	2	11	green	large	grossgrun.gif	1	left	left	371
Experiment2	13	2	12	green	small	kleingrun.gif	1	left	left	344
Experiment2	13	2	13	green	small	kleingrun.gif	1	left	left	318
Experiment2	13	2	14	green	small	kleingrun.gif	1	left	left	277
Experiment2	13	2	15	green	small	kleingrun.gif	1	left	left	301
Experiment2	13	2	16	red	small	kleinrot.gif	1	right	right	325
Experiment2	13	2	17	green	small	kleingrun.gif	1	left	left	331
Experiment2	13	2	18	green	large	grossgrun.gif	1	left	left	313
Experiment2	13	2	19	red	large	grossrot.gif	1	right	right	296
Experiment2	13	2	20	green	small	kleingrun.gif	1	left	left	344
Experiment2	13	2	21	green	large	grossgrun.gif	1	left	left	317
Experiment2	13	2	22	green	small	kleingrun.gif	1	left	left	372
Experiment2	13	2	23	red	small	kleinrot.gif	1	right	right	273
Experiment2	13	2	24	red	small	kleinrot.gif	1	right	right	354
Experiment2	13	2	25	red	small	kleinrot.gif	1	right	right	320
Experiment2	13	2	26	red	small	kleinrot.gif	1	right	right	263
Experiment2	13	2	27	red	small	kleinrot.gif	1	right	right	263
Experiment2	13	2	28	red	large	grossrot.gif	1	right	right	264
Experiment2	13	2	29	red	small	kleinrot.gif	1	right	right	273
Experiment2	13	2	30	green	large	grossgrun.gif	1	left	left	370
Experiment2	13	2	31	red	large	grossrot.gif	0	right	left	495
Experiment2	13	2	32	red	small	kleinrot.gif	1	right	right	527
Experiment2	13	2	33	green	small	kleingrun.gif	1	left	left	333
Experiment2	13	2	34	red	small	kleinrot.gif	1	right	right	379
Experiment2	13	2	35	green	large	grossgrun.gif	1	left	left	368
Experiment2	13	2	36	red	small	kleinrot.gif	1	right	right	341
Experiment2	13	2	37	red	large	grossrot.gif	1	right	right	467
Experiment2	13	2	38	red	large	grossrot.gif	1	right	right	300
Experiment2	13	2	39	green	large	grossgrun.gif	1	left	left	380
Experiment2	13	2	40	red	small	kleinrot.gif	1	right	right	288
Experiment2	13	2	41	green	small	kleingrun.gif	1	left	left	368
Experiment2	13	2	42	red	large	grossrot.gif	1	right	right	357
Experiment2	13	2	43	green	large	grossgrun.gif	1	left	left	427
Experiment2	13	2	44	green	large	grossgrun.gif	1	left	left	397
Experiment2	13	2	45	red	large	grossrot.gif	1	right	right	329
Experiment2	13	2	46	red	large	grossrot.gif	1	right	right	311
Experiment2	13	2	47	red	small	kleinrot.gif	1	right	right	334
Experiment2	13	2	48	green	large	grossgrun.gif	1	left	left	452
Experiment2	13	2	49	green	small	kleingrun.gif	1	left	left	382
Experiment2	13	2	50	red	large	grossrot.gif	1	right	right	338
Experiment2	13	2	51	red	large	grossrot.gif	1	right	right	320
Experiment2	13	2	52	green	large	grossgrun.gif	1	left	left	343
Experiment2	13	2	53	green	small	kleingrun.gif	1	left	left	389
Experiment2	13	2	54	red	small	kleinrot.gif	1	right	right	273
Experiment2	13	2	55	green	large	grossgrun.gif	1	left	left	386
Experiment2	13	2	56	red	large	grossrot.gif	1	right	right	358
Experiment2	13	2	57	red	large	grossrot.gif	1	right	right	827
Experiment2	13	2	58	green	small	kleingrun.gif	1	left	left	430
Experiment2	13	2	59	green	large	grossgrun.gif	1	left	left	528
Experiment2	13	2	60	green	small	kleingrun.gif	1	left	left	358
Experiment2	13	3	1	green	large	grossgrun.gif	1	left	left	340
Experiment2	13	3	2	green	small	kleingrun.gif	1	left	left	354
Experiment2	13	3	3	red	large	grossrot.gif	1	right	right	296
Experiment2	13	3	4	red	small	kleinrot.gif	1	right	right	303
Experiment2	13	3	5	red	large	grossrot.gif	1	right	right	303
Experiment2	13	3	6	red	large	grossrot.gif	1	right	right	246
Experiment2	13	3	7	green	small	kleingrun.gif	1	left	left	368
Experiment2	13	3	8	red	large	grossrot.gif	1	right	right	333
Experiment2	13	3	9	red	small	kleinrot.gif	1	right	right	395
Experiment2	13	3	10	red	large	grossrot.gif	1	right	right	294
Experiment2	13	3	11	green	small	kleingrun.gif	1	left	left	358
Experiment2	13	3	12	red	small	kleinrot.gif	1	right	right	371
Experiment2	13	3	13	red	small	kleinrot.gif	1	right	right	320
Experiment2	13	3	14	red	large	grossrot.gif	1	right	right	295
Experiment2	13	3	15	green	small	kleingrun.gif	1	left	left	319
Experiment2	13	3	16	red	small	kleinrot.gif	1	right	right	374
Experiment2	13	3	17	red	large	grossrot.gif	1	right	right	595
Experiment2	13	3	18	green	small	kleingrun.gif	1	left	left	375
Experiment2	13	3	19	green	small	kleingrun.gif	1	left	left	355
Experiment2	13	3	20	red	large	grossrot.gif	1	right	right	329
Experiment2	13	3	21	green	large	grossgrun.gif	1	left	left	439
Experiment2	13	3	22	green	small	kleingrun.gif	1	left	left	482
Experiment2	13	3	23	green	small	kleingrun.gif	1	left	left	346
Experiment2	13	3	24	red	small	kleinrot.gif	1	right	right	336
Experiment2	13	3	25	red	small	kleinrot.gif	1	right	right	542
Experiment2	13	3	26	green	small	kleingrun.gif	1	left	left	332
Experiment2	13	3	27	green	large	grossgrun.gif	1	left	left	490
Experiment2	13	3	28	green	small	kleingrun.gif	1	left	left	330
Experiment2	13	3	29	red	large	grossrot.gif	1	right	right	344
Experiment2	13	3	30	green	large	grossgrun.gif	1	left	left	422
Experiment2	13	3	31	green	large	grossgrun.gif	1	left	left	521
Experiment2	13	3	32	green	small	kleingrun.gif	1	left	left	392
Experiment2	13	3	33	red	large	grossrot.gif	1	right	right	364
Experiment2	13	3	34	green	small	kleingrun.gif	1	left	left	425
Experiment2	13	3	35	red	large	grossrot.gif	1	right	right	363
Experiment2	13	3	36	green	large	grossgrun.gif	1	left	left	424
Experiment2	13	3	37	red	large	grossrot.gif	1	right	right	338
Experiment2	13	3	38	red	large	grossrot.gif	1	right	right	361
Experiment2	13	3	39	red	small	kleinrot.gif	1	right	right	309
Experiment2	13	3	40	red	large	grossrot.gif	1	right	right	332
Experiment2	13	3	41	green	large	grossgrun.gif	1	left	left	331
Experiment2	13	3	42	green	large	grossgrun.gif	1	left	left	353
Experiment2	13	3	43	green	large	grossgrun.gif	1	left	left	327
Experiment2	13	3	44	green	large	grossgrun.gif	1	left	left	421
Experiment2	13	3	45	green	small	kleingrun.gif	1	left	left	352
Experiment2	13	3	46	red	small	kleinrot.gif	1	right	right	309
Experiment2	13	3	47	red	small	kleinrot.gif	1	right	right	268
Experiment2	13	3	48	green	small	kleingrun.gif	1	left	left	389
Experiment2	13	3	49	red	small	kleinrot.gif	1	right	right	338
Experiment2	13	3	50	green	large	grossgrun.gif	1	left	left	416
Experiment2	13	3	51	green	small	kleingrun.gif	1	left	left	395
Experiment2	13	3	52	red	small	kleinrot.gif	1	right	right	366
Experiment2	13	3	53	red	large	grossrot.gif	1	right	right	267
Experiment2	13	3	54	red	small	kleinrot.gif	1	right	right	460
Experiment2	13	3	55	green	large	grossgrun.gif	1	left	left	397
Experiment2	13	3	56	green	large	grossgrun.gif	1	left	left	440
Experiment2	13	3	57	red	small	kleinrot.gif	1	right	right	354
Experiment2	13	3	58	green	large	grossgrun.gif	1	left	left	496
Experiment2	13	3	59	green	large	grossgrun.gif	1	left	left	431
Experiment2	13	3	60	red	small	kleinrot.gif	1	right	right	537
Experiment2	14	1	1	rechts	small	kleingrun.gif	1	right	right	1759
Experiment2	14	1	2	links	small	kleinrot.gif	1	left	left	408
Experiment2	14	1	3	rechts	large	grossgrun.gif	1	right	right	531
Experiment2	14	1	4	links	small	kleinrot.gif	1	left	left	297
Experiment2	14	1	5	links	large	grossrot.gif	1	left	left	460
Experiment2	14	1	6	rechts	large	grossgrun.gif	1	right	right	276
Experiment2	14	1	7	rechts	small	kleingrun.gif	1	right	right	341
Experiment2	14	1	8	rechts	large	grossgrun.gif	1	right	right	352
Experiment2	14	1	9	links	small	kleinrot.gif	1	left	left	381
Experiment2	14	1	10	links	large	grossrot.gif	1	left	left	281
Experiment2	14	1	11	links	large	grossrot.gif	1	left	left	370
Experiment2	14	1	12	links	small	kleinrot.gif	0	left	right	367
Experiment2	14	1	13	rechts	small	kleingrun.gif	1	right	right	871
Experiment2	14	1	14	rechts	small	kleingrun.gif	1	right	right	616
Experiment2	14	1	15	links	small	kleinrot.gif	1	left	left	387
Experiment2	14	1	16	rechts	large	grossgrun.gif	1	right	right	352
Experiment2	14	1	17	links	large	grossrot.gif	1	left	left	325
Experiment2	14	1	18	links	large	grossrot.gif	1	left	left	380
Experiment2	14	1	19	rechts	large	grossgrun.gif	1	right	right	464
Experiment2	14	1	20	rechts	small	kleingrun.gif	1	right	right	329
Experiment2	14	2	1	links	small	kleinrot.gif	1	left	left	721
Experiment2	14	2	2	rechts	small	kleingrun.gif	1	right	right	304
Experiment2	14	2	3	links	large	grossrot.gif	1	left	left	376
Experiment2	14	2	4	links	large	grossrot.gif	1	left	left	372
Experiment2	14	2	5	rechts	large	grossgrun.gif	1	right	right	449
Experiment2	14	2	6	rechts	small	kleingrun.gif	1	right	right	362
Experiment2	14	2	7	rechts	large	grossgrun.gif	1	right	right	335
Experiment2	14	2	8	links	large	grossrot.gif	1	left	left	342
Experiment2	14	2	9	links	small	kleinrot.gif	1	left	left	379
Experiment2	14	2	10	rechts	small	kleingrun.gif	1	right	right	312
Experiment2	14	2	11	rechts	small	kleingrun.gif	1	right	right	367
Experiment2	14	2	12	links	large	grossrot.gif	1	left	left	363
Experiment2	14	2	13	rechts	small	kleingrun.gif	1	right	right	456
Experiment2	14	2	14	rechts	small	kleingrun.gif	1	right	right	370
Experiment2	14	2	15	rechts	large	grossgrun.gif	1	right	right	414
Experiment2	14	2	16	links	large	grossrot.gif	1	left	left	329
Experiment2	14	2	17	rechts	small	kleingrun.gif	1	right	right	391
Experiment2	14	2	18	rechts	small	kleingrun.gif	1	right	right	283
Experiment2	14	2	19	rechts	large	grossgrun.gif	1	right	right	379
Experiment2	14	2	20	links	large	grossrot.gif	1	left	left	335
Experiment2	14	2	21	links	large	grossrot.gif	1	left	left	461
Experiment2	14	2	22	rechts	small	kleingrun.gif	1	right	right	422
Experiment2	14	2	23	links	small	kleinrot.gif	1	left	left	521
Experiment2	14	2	24	rechts	large	grossgrun.gif	1	right	right	368
Experiment2	14	2	25	links	small	kleinrot.gif	1	left	left	389
Experiment2	14	2	26	links	large	grossrot.gif	1	left	left	242
Experiment2	14	2	27	rechts	small	kleingrun.gif	1	right	right	212
Experiment2	14	2	28	links	large	grossrot.gif	1	left	left	311
Experiment2	14	2	29	links	small	kleinrot.gif	0	left	right	214
Experiment2	14	2	30	links	small	kleinrot.gif	1	left	left	473
Experiment2	14	2	31	rechts	small	kleingrun.gif	1	right	right	362
Experiment2	14	2	32	links	large	grossrot.gif	1	left	left	439
Experiment2	14	2	33	rechts	large	grossgrun.gif	1	right	right	537
Experiment2	14	2	34	links	large	grossrot.gif	1	left	left	319
Experiment2	14	2	35	rechts	large	grossgrun.gif	1	right	right	1823
Experiment2	14	2	36	rechts	small	kleingrun.gif	1	right	right	394
Experiment2	14	2	37	links	large	grossrot.gif	1	left	left	310
Experiment2	14	2	38	links	small	kleinrot.gif	1	left	left	325
Experiment2	14	2	39	rechts	large	grossgrun.gif	1	right	right	323
Experiment2	14	2	40	links	small	kleinrot.gif	1	left	left	377
Experiment2	14	2	41	rechts	large	grossgrun.gif	1	right	right	286
Experiment2	14	2	42	rechts	large	grossgrun.gif	0	right	left	206
Experiment2	14	2	43	links	large	grossrot.gif	1	left	left	417
Experiment2	14	2	44	links	large	grossrot.gif	1	left	left	348
Experiment2	14	2	45	links	small	kleinrot.gif	1	left	left	498
Experiment2	14	2	46	links	large	grossrot.gif	1	left	left	369
Experiment2	14	2	47	rechts	large	grossgrun.gif	1	right	right	333
Experiment2	14	2	48	rechts	small	kleingrun.gif	1	right	right	356
Experiment2	14	2	49	rechts	large	grossgrun.gif	1	right	right	372
Experiment2	14	2	50	rechts	large	grossgrun.gif	1	right	right	320
Experiment2	14	2	51	rechts	large	grossgrun.gif	1	right	right	335
Experiment2	14	2	52	rechts	small	kleingrun.gif	1	right	right	598
Experiment2	14	2	53	links	small	kleinrot.gif	1	left	left	377
Experiment2	14	2	54	links	small	kleinrot.gif	1	left	left	334
Experiment2	14	2	55	rechts	small	kleingrun.gif	1	right	right	316
Experiment2	14	2	56	links	small	kleinrot.gif	1	left	left	515
Experiment2	14	2	57	rechts	large	grossgrun.gif	1	right	right	602
Experiment2	14	2	58	links	small	kleinrot.gif	0	left	right	381
Experiment2	14	2	59	links	small	kleinrot.gif	1	left	left	442
Experiment2	14	2	60	links	small	kleinrot.gif	1	left	left	355
Experiment2	14	3	1	rechts	small	kleingrun.gif	1	right	right	803
Experiment2	14	3	2	rechts	large	grossgrun.gif	1	right	right	351
Experiment2	14	3	3	rechts	small	kleingrun.gif	1	right	right	333
Experiment2	14	3	4	links	large	grossrot.gif	1	left	left	299
Experiment2	14	3	5	links	small	kleinrot.gif	1	left	left	331
Experiment2	14	3	6	rechts	large	grossgrun.gif	1	right	right	257
Experiment2	14	3	7	links	small	kleinrot.gif	1	left	left	330
Experiment2	14	3	8	rechts	small	kleingrun.gif	1	right	right	401
Experiment2	14	3	9	links	large	grossrot.gif	1	left	left	276
Experiment2	14	3	10	rechts	large	grossgrun.gif	1	right	right	221
Experiment2	14	3	11	links	large	grossrot.gif	1	left	left	199
Experiment2	14	3	12	links	small	kleinrot.gif	0	left	right	211
Experiment2	14	3	13	links	large	grossrot.gif	1	left	left	374
Experiment2	14	3	14	rechts	small	kleingrun.gif	1	right	right	371
Experiment2	14	3	15	links	small	kleinrot.gif	1	left	left	367
Experiment2	14	3	16	links	small	kleinrot.gif	1	left	left	380
Experiment2	14	3	17	links	large	grossrot.gif	1	left	left	456
Experiment2	14	3	18	rechts	large	grossgrun.gif	1	right	right	378
Experiment2	14	3	19	rechts	small	kleingrun.gif	1	right	right	406
Experiment2	14	3	20	links	large	grossrot.gif	1	left	left	337
Experiment2	14	3	21	rechts	small	kleingrun.gif	1	right	right	350
Experiment2	14	3	22	links	large	grossrot.gif	1	left	left	276
Experiment2	14	3	23	rechts	large	grossgrun.gif	1	right	right	380
Experiment2	14	3	24	rechts	large	grossgrun.gif	1	right	right	328
Experiment2	14	3	25	links	small	kleinrot.gif	1	left	left	311
Experiment2	14	3	26	links	small	kleinrot.gif	1	left	left	281
Experiment2	14	3	27	rechts	small	kleingrun.gif	1	right	right	470
Experiment2	14	3	28	links	large	grossrot.gif	1	left	left	375
Experiment2	14	3	29	links	small	kleinrot.gif	1	left	left	348
Experiment2	14	3	30	links	small	kleinrot.gif	1	left	left	361
Experiment2	14	3	31	links	large	grossrot.gif	1	left	left	374
Experiment2	14	3	32	links	large	grossrot.gif	1	left	left	339
Experiment2	14	3	33	rechts	small	kleingrun.gif	1	right	right	361
Experiment2	14	3	34	links	small	kleinrot.gif	1	left	left	342
Experiment2	14	3	35	links	large	grossrot.gif	1	left	left	348
Experiment2	14	3	36	links	small	kleinrot.gif	1	left	left	273
Experiment2	14	3	37	rechts	small	kleingrun.gif	1	right	right	394
Experiment2	14	3	38	rechts	large	grossgrun.gif	1	right	right	390
Experiment2	14	3	39	rechts	small	kleingrun.gif	1	right	right	369
Experiment2	14	3	40	rechts	large	grossgrun.gif	1	right	right	294
Experiment2	14	3	41	rechts	large	grossgrun.gif	1	right	right	358
Experiment2	14	3	42	rechts	large	grossgrun.gif	1	right	right	316
Experiment2	14	3	43	links	small	kleinrot.gif	1	left	left	306
Experiment2	14	3	44	rechts	large	grossgrun.gif	1	right	right	378
Experiment2	14	3	45	links	small	kleinrot.gif	1	left	left	350
Experiment2	14	3	46	rechts	small	kleingrun.gif	1	right	right	276
Experiment2	14	3	47	rechts	large	grossgrun.gif	1	right	right	332
Experiment2	14	3	48	rechts	large	grossgrun.gif	1	right	right	282
Experiment2	14	3	49	rechts	small	kleingrun.gif	1	right	right	355
Experiment2	14	3	50	rechts	small	kleingrun.gif	1	right	right	232
Experiment2	14	3	51	links	large	grossrot.gif	1	left	left	251
Experiment2	14	3	52	rechts	large	grossgrun.gif	0	right	left	244
Experiment2	14	3	53	links	small	kleinrot.gif	1	left	left	494
Experiment2	14	3	54	rechts	small	kleingrun.gif	1	right	right	341
Experiment2	14	3	55	links	large	grossrot.gif	1	left	left	356
Experiment2	14	3	56	links	large	grossrot.gif	1	left	left	369
Experiment2	14	3	57	rechts	small	kleingrun.gif	1	right	right	334
Experiment2	14	3	58	rechts	large	grossgrun.gif	1	right	right	485
Experiment2	14	3	59	links	small	kleinrot.gif	1	left	left	357
Experiment2	14	3	60	links	large	grossrot.gif	1	left	left	322
Experiment2	15	1	1	red	small	kleinrot.gif	1	right	right	953
Experiment2	15	1	2	red	small	kleinrot.gif	1	right	right	366
Experiment2	15	1	3	green	small	kleingrun.gif	1	left	left	331
Experiment2	15	1	4	red	small	kleinrot.gif	0	right	left	498
Experiment2	15	1	5	red	large	grossrot.gif	1	right	right	809
Experiment2	15	1	6	red	small	kleinrot.gif	1	right	right	340
Experiment2	15	1	7	red	large	grossrot.gif	1	right	right	347
Experiment2	15	1	8	red	small	kleinrot.gif	1	right	right	352
Experiment2	15	1	9	red	large	grossrot.gif	1	right	right	406
Experiment2	15	1	10	red	large	grossrot.gif	1	right	right	329
Experiment2	15	1	11	green	large	grossgrun.gif	1	left	left	375
Experiment2	15	1	12	green	small	kleingrun.gif	1	left	left	411
Experiment2	15	1	13	green	small	kleingrun.gif	1	left	left	358
Experiment2	15	1	14	green	small	kleingrun.gif	1	left	left	364
Experiment2	15	1	15	green	small	kleingrun.gif	1	left	left	352
Experiment2	15	1	16	green	large	grossgrun.gif	1	left	left	366
Experiment2	15	1	17	red	large	grossrot.gif	1	right	right	339
Experiment2	15	1	18	green	large	grossgrun.gif	1	left	left	353
Experiment2	15	1	19	green	large	grossgrun.gif	1	left	left	351
Experiment2	15	1	20	green	large	grossgrun.gif	1	left	left	380
Experiment2	15	2	1	green	large	grossgrun.gif	1	left	left	577
Experiment2	15	2	2	red	large	grossrot.gif	1	right	right	309
Experiment2	15	2	3	red	small	kleinrot.gif	1	right	right	436
Experiment2	15	2	4	red	small	kleinrot.gif	1	right	right	366
Experiment2	15	2	5	red	small	kleinrot.gif	1	right	right	339
Experiment2	15	2	6	red	small	kleinrot.gif	1	right	right	330
Experiment2	15	2	7	green	large	grossgrun.gif	1	left	left	480
Experiment2	15	2	8	green	small	kleingrun.gif	1	left	left	344
Experiment2	15	2	9	green	large	grossgrun.gif	1	left	left	414
Experiment2	15	2	10	red	small	kleinrot.gif	1	right	right	433
Experiment2	15	2	11	red	large	grossrot.gif	1	right	right	387
Experiment2	15	2	12	red	small	kleinrot.gif	1	right	right	360
Experiment2	15	2	13	green	large	grossgrun.gif	1	left	left	332
Experiment2	15	2	14	green	small	kleingrun.gif	1	left	left	403
Experiment2	15	2	15	red	small	kleinrot.gif	1	right	right	510
Experiment2	15	2	16	red	small	kleinrot.gif	1	right	right	341
Experiment2	15	2	17	green	large	grossgrun.gif	1	left	left	372
Experiment2	15	2	18	green	large	grossgrun.gif	1	left	left	569
Experiment2	15	2	19	red	small	kleinrot.gif	1	right	right	358
[truncated: 3,601 more rows]
